# Supplementary material for: Mathematical models of human mobility of relevance to malaria transmission in Africa
Source: Sci Rep. 2018 May 16;8:7713. doi: 10.1038/s41598-018-26023-1 (PMC5955928; doi:10.1038/s41598-018-26023-1)
Supplement: Supplementary file 2 — Dataset 1 [file 41598_2018_26023_MOESM2_ESM.xlsx]

## Sheet: Mali Coordinates
INDEX	REGION	CERCLE	COMMUNE	LONGITUDE	LATITUDE	POPULATION	COORD SOURCE		KEY
1	Bamako	Bamako	District	-7.97999	12.624	1.76282e+06	WorldPop		WorldPop = http://www.worldpop.org.uk/
2	Gao	Ansongo	Ansongo	0.495636	15.6758	31077.7	WorldPop
3	Gao	Ansongo	Bara	0.418869	15.8099	11901.8	WorldPop
4	Gao	Ansongo	Bourra	0.594772	15.5956	18675.1	WorldPop
5	Gao	Ansongo	Tin Hama	0.953514	15.6402	9489.2	WorldPop
6	Gao	Ansongo	Ouattagouna	0.730022	15.2079	29127.5	WorldPop
7	Gao	Ansongo	Talataye	1.20387	16.3136	13282.8	WorldPop
8	Gao	Ansongo	Tessit	0.0455199	15.3532	13028.7	WorldPop
9	Gao	Bourem	Tarkint	0.214203	17.6126	18282.2	WorldPop
10	Gao	Bourem	Bamba-Bou	-1.38393	17.1284	27255.9	WorldPop
11	Gao	Bourem	Bourem	-0.362189	17.0092	26449.1	WorldPop
12	Gao	Bourem	Taboye	-0.271147	16.7602	19577.4	WorldPop
13	Gao	Bourem	Temera	-0.814379	17.3083	19493.3	WorldPop
14	Gao	Gao	Anchawadi	0.730039	16.8488	18411.7	WorldPop
15	Gao	Gao	Tilemsi-Gao	0.506325	16.8587	10747.7	WorldPop
16	Gao	Gao	Gao	-0.0448856	16.2714	67171.5	WorldPop
17	Gao	Gao	Gounzoureye	-0.0241738	16.2879	48427.3	WorldPop
18	Gao	Gao	Sony-Aliber	-0.0696241	16.4369	41934.7	WorldPop
19	Gao	Gao	Gabero	0.202493	16.0056	24518.9	WorldPop
20	Gao	Gao	N'Tillit	-0.314384	16.076	21094	WorldPop
21	Gao	Menaka	Inekar	2.55139	16.2173	45420.9	WorldPop
22	Kayes	Bafoulabe	Bafoulabe	-10.8102	13.8955	19067.7	WorldPop
23	Kayes	Bafoulabe	Bamafele	-10.4483	13.1797	13111.7	WorldPop
24	Kayes	Bafoulabe	Diakon	-10.3686	14.4918	32710.2	WorldPop
25	Kayes	Bafoulabe	Diallan	-10.0728	14.2405	14063.8	WorldPop
26	Kayes	Bafoulabe	Diokeli	-10.6937	13.3058	15072.4	WorldPop
27	Kayes	Bafoulabe	Koundian	-10.7632	13.1448	13659.3	WorldPop
28	Kayes	Bafoulabe	Gounfan	-11.0744	13.4481	5760.22	WorldPop
29	Kayes	Bafoulabe	Mahina	-10.8036	13.656	25758.5	WorldPop
30	Kayes	Bafoulabe	Niambia	-11.2929	13.6457	7390.39	WorldPop
31	Kayes	Bafoulabe	Oualia	-10.2669	13.5675	20317.3	WorldPop
32	Kayes	Bafoulabe	Kontela	-10.3564	14.0159	20561.5	WorldPop
33	Kayes	Bafoulabe	Sidibela	-10.7625	14.2862	5636.77	WorldPop
34	Kayes	Bafoulabe	Tomora	-10.5176	14.2348	31268.4	WorldPop
35	Kayes	Diema	Bema	-9.33567	14.9671	24618.4	WorldPop
36	Kayes	Diema	Fassou Debe	-9.45729	15.0341	4838.13	WorldPop
37	Kayes	Diema	Groumera	-9.17129	14.8337	11164.6	WorldPop
38	Kayes	Diema	Guedebine	-9.37979	15.1457	4923.41	WorldPop
39	Kayes	Diema	Diangounte Camara	-9.49199	14.5847	26878.8	WorldPop
40	Kayes	Diema	Fatao	-9.48493	14.2854	8471.53	WorldPop
41	Kayes	Diema	Lambidou	-9.54258	14.3565	14904.1	WorldPop
42	Kayes	Diema	Madiga Sacko	-9.32336	14.4096	12044.1	WorldPop
43	Kayes	Diema	Dianguirde	-8.97578	14.4402	12146.3	WorldPop
44	Kayes	Diema	Diema	-9.19589	14.5534	29250.8	WorldPop
45	Kayes	Diema	Dioumara Koussata	-8.6398	14.6302	15548.1	WorldPop
46	Kayes	Diema	Gomitradougou	-8.32833	14.4484	7027.96	WorldPop
47	Kayes	Diema	Dieoura	-9.81056	14.4109	9662.58	WorldPop
48	Kayes	Diema	Lakamane	-9.83295	14.6072	15379.9	WorldPop
49	Kayes	Diema	Sansankide	-10.0127	14.3999	6175.69	WorldPop
50	Kayes	Kayes	Faleme	-12.1236	14.4449	9327.09	WorldPop
51	Kayes	Kayes	Fegui	-12.1364	14.6161	5119.34	WorldPop
52	Kayes	Kayes	Guidimakan Keri Kaff	-11.8246	14.7148	13681.1	WorldPop
53	Kayes	Kayes	Kemene Tambo	-11.8084	14.5483	20037.1	WorldPop
54	Kayes	Kayes	Sony	-12.035	14.6746	10167.2	WorldPop
55	Kayes	Kayes	Tafacirga	-12.186	14.7299	6823.57	WorldPop
56	Kayes	Kayes	Djelebou	-11.6613	14.9793	23462.7	WorldPop
57	Kayes	Kayes	Karakoro	-11.692	15.2083	14138.5	WorldPop
58	Kayes	Kayes	Sahel	-11.5698	15.4559	10988.1	WorldPop
59	Kayes	Kayes	Sero Diamanou	-11.0894	14.7681	22533.4	WorldPop
60	Kayes	Kayes	Diamou	-11.1618	14.051	13419.1	WorldPop
61	Kayes	Kayes	Bangassi	-11.4782	14.5185	18071.1	WorldPop
62	Kayes	Kayes	Colimbine	-11.2054	14.4781	11538.6	WorldPop
63	Kayes	Kayes	Gory Gopela	-11.3555	14.6396	7366.54	WorldPop
64	Kayes	Kayes	Goumera	-11.2863	14.5656	2601.12	WorldPop
65	Kayes	Kayes	Kayes Commune	-11.438	14.4442	111650	WorldPop
66	Kayes	Kayes	Khouloum	-11.3798	14.4652	15396.2	WorldPop
67	Kayes	Kayes	Liberte Dembaya	-11.4537	14.4299	21871.7	WorldPop
68	Kayes	Kayes	Koussane	-11.2573	15.043	22067.4	WorldPop
69	Kayes	Kayes	Hawa Dembaya	-11.3655	14.3661	7737.71	WorldPop
70	Kayes	Kayes	Logo	-11.2795	14.287	13240.8	WorldPop
71	Kayes	Kayes	Sadiola	-11.7052	13.9614	37597.5	WorldPop
72	Kayes	Kayes	Same Diomboma	-11.6943	14.4424	12349.2	WorldPop
73	Kayes	Kayes	Somankidy	-11.6052	14.5366	5837.55	WorldPop
74	Kayes	Kayes	Koniakary	-10.9067	14.5832	7707.3	WorldPop
75	Kayes	Kayes	Marena Diombougou	-11.0939	14.5677	14116.6	WorldPop
76	Kayes	Kayes	Marintoumania	-10.8706	14.6172	6917.11	WorldPop
77	Kayes	Kayes	Segala	-10.9845	14.49	28892.4	WorldPop
78	Kayes	Kenieba	Dialafara	-11.5206	13.4334	16869.2	WorldPop
79	Kayes	Kenieba	Baye-Ken	-10.9575	12.8192	15362.7	WorldPop
80	Kayes	Kenieba	Dabia	-11.1188	12.6194	10311.8	WorldPop
81	Kayes	Kenieba	Dombia	-11.0785	12.7607	5936.9	WorldPop
82	Kayes	Kenieba	Guenegore	-10.9587	12.6684	6993.72	WorldPop
83	Kayes	Kenieba	Falea	-11.2451	12.239	16545.8	WorldPop
84	Kayes	Kenieba	Faraba-Ken	-10.9341	12.3882	8253.07	WorldPop
85	Kayes	Kenieba	Kroukoto	-10.4583	12.5523	7915.17	WorldPop
86	Kayes	Kenieba	Sagalo	-10.6357	12.1514	14998.7	WorldPop
87	Kayes	Kenieba	Kassama	-11.0858	13.0808	18246.8	WorldPop
88	Kayes	Kenieba	Kenieba	-11.2492	12.803	37502.9	WorldPop
89	Kayes	Kenieba	Sitakily	-11.2489	13.0757	26677.2	WorldPop
90	Kayes	Kita	Djidian	-9.37877	13.2421	17554.8	WorldPop
91	Kayes	Kita	Namala Guimba	-9.32411	13.4215	15165	WorldPop
92	Kayes	Kita	Saboula	-9.58108	13.3933	6075.69	WorldPop
93	Kayes	Kita	Souransan Tomoto	-9.46652	13.3483	3924.37	WorldPop
94	Kayes	Kita	Badia	-9.37123	12.9587	7001.46	WorldPop
95	Kayes	Kita	Bendougouba	-9.36418	13.0412	10465.3	WorldPop
96	Kayes	Kita	Benkadi Founia	-9.47384	12.9527	11812.7	WorldPop
97	Kayes	Kita	Boudofo	-9.55791	13.1354	4567.89	WorldPop
98	Kayes	Kita	Kita Commune	-9.48833	13.0392	44618.6	WorldPop
99	Kayes	Kita	Kita Nord	-9.44933	13.1041	10172	WorldPop
100	Kayes	Kita	Kita Ouest	-9.58416	13.0279	15283.1	WorldPop
101	Kayes	Kita	Bougarybaya	-9.79068	12.8362	9840.37	WorldPop
102	Kayes	Kita	Kokofata	-10.0901	12.7401	20139.5	WorldPop
103	Kayes	Kita	Tambaga	-9.82205	13.0075	10607.7	WorldPop
104	Kayes	Kita	Gadougou 1	-9.82127	12.5648	24566.4	WorldPop
105	Kayes	Kita	Gadougou 2	-9.54101	12.5439	8726.07	WorldPop
106	Kayes	Kita	Koulou	-9.9947	12.2537	9970.53	WorldPop
107	Kayes	Kita	Kassaro	-8.78738	12.9461	17725.5	WorldPop
108	Kayes	Kita	Kotouba	-8.69659	13.496	5515.82	WorldPop
109	Kayes	Kita	Madina	-8.94027	13.5675	9547.44	WorldPop
110	Kayes	Kita	Sebekoro	-9.09851	13.0734	37502.8	WorldPop
111	Kayes	Kita	Dindako	-9.50273	14.007	9397.27	WorldPop
112	Kayes	Kita	Djougoun	-9.66061	14.1512	8277.81	WorldPop
113	Kayes	Kita	Guemoukouraba	-9.31327	14.2014	9787.99	WorldPop
114	Kayes	Kita	Kourounikoto	-9.67888	13.8247	5033.34	WorldPop
115	Kayes	Kita	Sefeto Nord	-9.71413	14.2347	9215.4	WorldPop
116	Kayes	Kita	Sefeto Ouest	-9.9329	13.9554	18579.9	WorldPop
117	Kayes	Kita	Makano	-9.01124	12.65	9470.87	WorldPop
118	Kayes	Kita	Senko	-9.28667	12.8518	9165.9	WorldPop
119	Kayes	Kita	Sirakoro	-9.22377	12.6495	9908.97	WorldPop
120	Kayes	Kita	Kobri	-9.9724	13.1015	11988.4	WorldPop
121	Kayes	Kita	Niantanso	-10.154	13.2046	4665.82	WorldPop
122	Kayes	Kita	Toukoto	-9.83738	13.3735	9559.25	WorldPop
123	Kayes	Nioro	Diaye Coura	-10.0055	15.1754	13137	WorldPop
124	Kayes	Nioro	Gavinane	-9.85695	15.1476	15827.5	WorldPop
125	Kayes	Nioro	Youri	-9.80608	15.1092	6351.48	WorldPop
126	Kayes	Nioro	Gogui	-9.3282	15.4656	11768.6	WorldPop
127	Kayes	Nioro	Korera Kore	-8.92797	15.0735	18792	WorldPop
128	Kayes	Nioro	Guetema	-9.55722	15.118	7871.06	WorldPop
129	Kayes	Nioro	Kadiaba Kadiel	-9.67848	15.1648	11237.5	WorldPop
130	Kayes	Nioro	Nioro Commune	-9.58631	15.2316	31566.8	WorldPop
131	Kayes	Nioro	Nioro Tougoune Ranga	-9.64238	15.3056	11311.8	WorldPop
132	Kayes	Nioro	Yerere	-9.4677	15.2919	14026.9	WorldPop
133	Kayes	Nioro	Sandare	-10.1926	14.7985	24601	WorldPop
134	Kayes	Nioro	Simbi	-9.65701	14.8605	19394.5	WorldPop
135	Kayes	Nioro	Baniere Kore	-9.1103	15.2647	8671.41	WorldPop
136	Kayes	Nioro	Diabigue	-9.25969	15.202	8647.79	WorldPop
137	Kayes	Nioro	Diarra	-9.24891	15.3553	7038.89	WorldPop
138	Kayes	Nioro	Troungoumbe	-9.24387	15.285	10704.9	WorldPop
139	Kayes	Yelimane	Konsiga	-11.0025	14.9851	7764.61	WorldPop
140	Kayes	Yelimane	Kirane Kaniaga	-10.205	15.2828	33187.6	WorldPop
141	Kayes	Yelimane	Kremis	-10.4238	15.3657	9937.78	WorldPop
142	Kayes	Yelimane	Tringa	-10.717	14.6816	11829.1	WorldPop
143	Kayes	Yelimane	Diafounou Diongaga	-10.9273	15.099	6563.83	WorldPop
144	Kayes	Yelimane	Diafounou Gory	-10.7971	15.0084	19381.8	WorldPop
145	Kayes	Yelimane	Marekaffo	-10.92	15.0131	4412.49	WorldPop
146	Kayes	Yelimane	Fanga	-10.3981	15.0487	7485.28	WorldPop
147	Kayes	Yelimane	Gory	-10.7084	15.1475	10082	WorldPop
148	Kayes	Yelimane	Guidime	-10.5622	15.1352	41742.3	WorldPop
149	Kayes	Yelimane	Soumpou	-10.4742	14.9842	4924.79	WorldPop
150	Kayes	Yelimane	Toya	-10.7024	15.1229	12831	WorldPop
151	Kidal	Abeibara	Abeibara	2.13251	19.5982	9815.92	WorldPop
152	Kidal	Kidal	Kidal	1.27083	18.339	31680.5	WorldPop
153	Kidal	Tessalit	Timtaghene	0.642987	19.8184	15620.5	WorldPop
154	Kidal	Tin-Essako	Tin-Essako	2.64783	18.4953	7622.1	WorldPop
155	Koulikoro	Banamba	Banamba	-7.44126	13.5646	28837.6	WorldPop
156	Koulikoro	Banamba	Ben Kadi	-7.57954	13.5467	8035.34	WorldPop
157	Koulikoro	Banamba	Boron	-7.55529	14.0584	35793.6	WorldPop
158	Koulikoro	Banamba	Madina Sacko	-7.53414	13.7921	25372.2	WorldPop
159	Koulikoro	Banamba	Sebete	-7.08293	14.1187	4178.82	WorldPop
160	Koulikoro	Banamba	Toubacoro	-7.09998	13.953	13559	WorldPop
161	Koulikoro	Banamba	Duguwolowula	-7.33717	13.4326	41362.7	WorldPop
162	Koulikoro	Banamba	Kiban	-7.27964	13.5988	12596.7	WorldPop
163	Koulikoro	Banamba	Toukoroba	-7.11504	13.6432	12594.7	WorldPop
164	Koulikoro	Dioila	Banco	-6.48089	12.1003	34990.5	WorldPop
165	Koulikoro	Dioila	N'Golobougou	-6.70513	12.1512	15244.6	WorldPop
166	Koulikoro	Dioila	Benkadi-Dio	-6.44492	12.3565	8071.31	WorldPop
167	Koulikoro	Dioila	Diedougou-Dio	-6.38044	12.4741	37275.9	WorldPop
168	Koulikoro	Dioila	Dolendougou	-6.50009	12.5932	13496.9	WorldPop
169	Koulikoro	Dioila	Jekafo	-6.3778	12.3269	3809.16	WorldPop
170	Koulikoro	Dioila	Degnekoro	-6.67211	12.3057	9042.92	WorldPop
171	Koulikoro	Dioila	Kaladougou	-6.83147	12.5079	49187.7	WorldPop
172	Koulikoro	Dioila	Kemekafo	-6.95574	12.1512	23201.3	WorldPop
173	Koulikoro	Dioila	Kilidougou	-6.59007	12.4107	8546.78	WorldPop
174	Koulikoro	Dioila	N'Garadougou	-6.93363	12.3747	12257.5	WorldPop
175	Koulikoro	Dioila	Wacoro	-6.71633	12.6319	14572.2	WorldPop
176	Koulikoro	Dioila	Binko	-7.11897	12.8299	19221.6	WorldPop
177	Koulikoro	Dioila	Diouman	-7.32761	12.57	21190.2	WorldPop
178	Koulikoro	Dioila	Guegneka	-6.9612	12.7508	40807.9	WorldPop
179	Koulikoro	Dioila	Kerela	-6.83287	12.7333	12266.2	WorldPop
180	Koulikoro	Dioila	Nangola	-6.61747	12.7009	17774.9	WorldPop
181	Koulikoro	Dioila	Tenindougou	-7.13445	12.5983	10521.1	WorldPop
182	Koulikoro	Dioila	Zan Coulibaly	-7.32796	12.7994	23695.8	WorldPop
183	Koulikoro	Dioila	Massigui	-6.72955	11.9244	51719.4	WorldPop
184	Koulikoro	Dioila	Niantjila	-6.5319	11.8063	13245.9	WorldPop
185	Koulikoro	Dioila	Diebe	-6.31928	12.2188	10040	WorldPop
186	Koulikoro	Dioila	N'Dlondougou	-6.1521	12.1985	20917.8	WorldPop
187	Koulikoro	Kangaba	Kaniogo	-8.61926	11.8193	12489.6	WorldPop
188	Koulikoro	Kangaba	Maramandougou	-8.30488	11.8733	13827	WorldPop
189	Koulikoro	Kangaba	Minidian	-8.45403	11.9545	19796.5	WorldPop
190	Koulikoro	Kangaba	Nouga	-8.69097	11.6695	11762	WorldPop
191	Koulikoro	Kangaba	Selefougou	-8.35772	11.723	4465.29	WorldPop
192	Koulikoro	Kangaba	Balan Bakama	-8.85173	12.2348	6540.02	WorldPop
193	Koulikoro	Kangaba	Benkadi-Kan	-8.68653	12.0201	8982.51	WorldPop
194	Koulikoro	Kangaba	Karan	-8.49627	12.1595	6566.15	WorldPop
195	Koulikoro	Kangaba	Narena	-8.61352	12.2326	12018.4	WorldPop
196	Koulikoro	Kati	Baguineda	-7.77391	12.6132	60144.4	WorldPop
197	Koulikoro	Kati	Mountougoula	-7.79615	12.506	11778.8	WorldPop
198	Koulikoro	Kati	N'Gouraba	-7.48815	12.4168	14836.3	WorldPop
199	Koulikoro	Kati	Tiele	-7.54958	12.2682	17591.4	WorldPop
200	Koulikoro	Kati	Dogodouman	-8.06949	12.6323	8335.1	WorldPop
201	Koulikoro	Kati	Kalabancoro	-7.95804	12.5464	163819	WorldPop
202	Koulikoro	Kati	Mande	-8.09699	12.51	68303.5	WorldPop
203	Koulikoro	Kati	Moribabougou	-7.88853	12.6888	28154.9	WorldPop
204	Koulikoro	Kati	N'Gabacoro Droit	-7.84619	12.678	16014.2	WorldPop
205	Koulikoro	Kati	Sangarebougou	-7.92849	12.694	45659.3	WorldPop
206	Koulikoro	Kati	Diago	-8.13955	12.8158	3181.46	WorldPop
207	Koulikoro	Kati	Dialakorodji	-7.97491	12.7062	40655.4	WorldPop
208	Koulikoro	Kati	Dio-Gare	-8.24333	12.8295	7368.58	WorldPop
209	Koulikoro	Kati	Dombila	-8.29151	12.7186	3768.06	WorldPop
210	Koulikoro	Kati	Doubabougou	-8.18873	12.6981	4713.82	WorldPop
211	Koulikoro	Kati	Kalifabougou	-8.18484	12.9702	4608.65	WorldPop
212	Koulikoro	Kati	Kambila	-8.05614	12.7225	28476.9	WorldPop
213	Koulikoro	Kati	Kati Commune	-8.0714	12.735	103932	WorldPop
214	Koulikoro	Kati	Safo	-7.90841	12.793	15264	WorldPop
215	Koulikoro	Kati	Yelekebougou	-8.01582	12.9868	6895.5	WorldPop
216	Koulikoro	Kati	Faraba-Kat	-8.11505	11.9319	9269.22	WorldPop
217	Koulikoro	Kati	Kourouba	-8.25303	12.0298	7825.28	WorldPop
218	Koulikoro	Kati	Niagadina	-8.22957	12.1326	11267.7	WorldPop
219	Koulikoro	Kati	Bossofala	-8.45213	12.8459	16737.3	WorldPop
220	Koulikoro	Kati	Daban	-8.3644	13.296	9206.61	WorldPop
221	Koulikoro	Kati	Diedougou-Kat	-8.2028	13.0707	8950.19	WorldPop
222	Koulikoro	Kati	N'Tjiba	-8.37103	13.1203	22547.3	WorldPop
223	Koulikoro	Kati	Ouelessebougou	-7.86812	12.0556	47921.3	WorldPop
224	Koulikoro	Kati	Sanankoro Djitoumou	-7.68808	12.0826	12839.8	WorldPop
225	Koulikoro	Kati	Tiakadougou-Dialakor	-8.11619	11.7604	6655.25	WorldPop
226	Koulikoro	Kati	Bougoula-Kat	-7.74586	12.2675	10692.7	WorldPop
227	Koulikoro	Kati	Dialakoroba	-7.98047	12.1929	22145.8	WorldPop
228	Koulikoro	Kati	Sanankoroba	-7.97548	12.3817	35938.7	WorldPop
229	Koulikoro	Kati	Bancoumana	-8.32278	12.1866	20898.2	WorldPop
230	Koulikoro	Kati	Nioumamakana	-8.89727	12.4297	7099.14	WorldPop
231	Koulikoro	Kati	Siby	-8.41243	12.3856	25306.5	WorldPop
232	Koulikoro	Kati	Sobra	-8.74376	12.4627	9604.88	WorldPop
233	Koulikoro	Kolokani	Didieni	-8.07859	13.9092	33345.5	WorldPop
234	Koulikoro	Kolokani	Sagabala	-8.16831	14.1781	15283.3	WorldPop
235	Koulikoro	Kolokani	Guihoyo	-8.27098	13.464	15930	WorldPop
236	Koulikoro	Kolokani	Kolokani	-7.98834	13.6293	54943.3	WorldPop
237	Koulikoro	Kolokani	Sebecoro 1	-8.30373	13.692	19749	WorldPop
238	Koulikoro	Kolokani	Tioribougou	-8.0144	13.3954	3374.94	WorldPop
239	Koulikoro	Kolokani	Massantola	-7.77396	13.5318	33912.3	WorldPop
240	Koulikoro	Kolokani	Nonkon	-7.84527	13.2695	17793.2	WorldPop
241	Koulikoro	Kolokani	Nossombougou	-7.94009	13.0875	20104.4	WorldPop
242	Koulikoro	Kolokani	Ouolodo	-7.97003	13.2039	9567.17	WorldPop
243	Koulikoro	Koulikoro	Dinandougou-Kou	-7.18113	13.0797	20396.3	WorldPop
244	Koulikoro	Koulikoro	Doumba	-7.58978	13.1148	5823.16	WorldPop
245	Koulikoro	Koulikoro	Koula-Kol	-7.6563	13.0992	23176.3	WorldPop
246	Koulikoro	Koulikoro	Koulikoro Commune	-7.56309	12.8644	39594.2	WorldPop
247	Koulikoro	Koulikoro	Meguetan	-7.54378	12.8846	27274.2	WorldPop
248	Koulikoro	Koulikoro	Nyamina	-6.96912	13.433	34108.7	WorldPop
249	Koulikoro	Koulikoro	Sirakorola	-7.53209	13.2977	34583.4	WorldPop
250	Koulikoro	Koulikoro	Tienfala	-7.75435	12.7983	6627.98	WorldPop
251	Koulikoro	Koulikoro	Tougouni	-7.23611	13.2195	12145	WorldPop
252	Koulikoro	Nara	Allahina	-8.71509	15.153	11073.6	WorldPop
253	Koulikoro	Nara	Dabo	-8.44681	15.0193	11462.7	WorldPop
254	Koulikoro	Nara	Dogofry-Nar	-8.49236	15.3447	32929.7	WorldPop
255	Koulikoro	Nara	Dilly	-7.82956	15.072	37331.8	WorldPop
256	Koulikoro	Nara	Fallou	-8.05806	14.5406	28941	WorldPop
257	Koulikoro	Nara	Guire	-6.74912	14.7877	19040.2	WorldPop
258	Koulikoro	Nara	Niamana-Nar	-7.41979	14.4011	27018.4	WorldPop
259	Koulikoro	Nara	Gueneibe	-7.05366	15.288	7397.88	WorldPop
260	Koulikoro	Nara	Koronga	-7.45366	15.3211	7672.38	WorldPop
261	Koulikoro	Nara	Nara	-7.24587	15.1829	31651.7	WorldPop
262	Koulikoro	Nara	Ouagadou	-7.44	14.955	18298.1	WorldPop
263	Mopti	Bandiagara	Bandiagara	-3.60946	14.3477	22644.1	WorldPop
264	Mopti	Bandiagara	Dandoli	-3.55987	14.3631	10722.4	WorldPop
265	Mopti	Bandiagara	Doucoumbo	-3.65001	14.3366	12348.7	WorldPop
266	Mopti	Bandiagara	Pelou	-3.46526	14.3545	4073.4	WorldPop
267	Mopti	Bandiagara	Soroly	-3.5285	14.4435	7491.5	WorldPop
268	Mopti	Bandiagara	Borko	-3.37257	14.9765	5528.24	WorldPop
269	Mopti	Bandiagara	Dourou	-3.43709	14.303	18667.4	WorldPop
270	Mopti	Bandiagara	Lowol Gueou	-3.75395	14.8409	10814.9	WorldPop
271	Mopti	Bandiagara	Pignari Bana	-3.86619	14.4981	26884.8	WorldPop
272	Mopti	Bandiagara	Wadouba	-3.37097	14.5381	27085.4	WorldPop
273	Mopti	Bandiagara	Dogani Bere	-3.39176	14.901	2433.02	WorldPop
274	Mopti	Bandiagara	Kende	-3.4141	14.7506	6925.96	WorldPop
275	Mopti	Bandiagara	Kendie	-3.55466	14.6787	23544.5	WorldPop
276	Mopti	Bandiagara	Diamnati	-3.24928	14.8169	12780.5	WorldPop
277	Mopti	Bandiagara	Metoumou	-3.11975	14.7626	13623.6	WorldPop
278	Mopti	Bandiagara	Ondougou	-3.21018	14.6701	7482.85	WorldPop
279	Mopti	Bandiagara	Segue Ire	-3.27403	14.6697	13161.5	WorldPop
280	Mopti	Bandiagara	Bara Sara	-3.82388	14.142	14693.3	WorldPop
281	Mopti	Bandiagara	Pignari	-3.93494	14.2428	13903.9	WorldPop
282	Mopti	Bandiagara	Timiri	-3.96875	13.9961	19575.6	WorldPop
283	Mopti	Bandiagara	Sangha	-3.30159	14.4612	31144.8	WorldPop
284	Mopti	Bankass	Kani Bozon	-3.57892	14.1401	12349.2	WorldPop
285	Mopti	Bankass	Bankass	-3.49687	14.0552	28861.5	WorldPop
286	Mopti	Bankass	Baye-Ban	-3.37627	13.5543	37348.5	WorldPop
287	Mopti	Bankass	Diallassagou	-3.61678	13.7129	21560.7	WorldPop
288	Mopti	Bankass	Koulogon Habe	-3.45693	13.7927	13190.2	WorldPop
289	Mopti	Bankass	Tori	-3.67136	13.6143	17355.1	WorldPop
290	Mopti	Bankass	Dimbal Habe	-3.64335	13.9957	16809.1	WorldPop
291	Mopti	Bankass	Soubala	-3.51054	13.8939	11707.5	WorldPop
292	Mopti	Bankass	Ouonkoro	-3.76941	13.3783	20795.1	WorldPop
293	Mopti	Bankass	Lessagou Habe	-3.60486	13.8269	14001.9	WorldPop
294	Mopti	Bankass	Segue	-3.79984	13.8012	21585.4	WorldPop
295	Mopti	Bankass	Sokoura	-3.74623	13.5224	36539.6	WorldPop
296	Mopti	Djenne	Derrary	-4.47604	14.0443	6373.05	WorldPop
297	Mopti	Djenne	Djenne	-4.53316	13.8943	31553.7	WorldPop
298	Mopti	Djenne	Ouro Ali	-4.59698	13.9798	9706.82	WorldPop
299	Mopti	Djenne	Pondori	-4.6173	13.8724	4275.06	WorldPop
300	Mopti	Djenne	Dandougou Fakala	-4.50308	13.7416	9524.87	WorldPop
301	Mopti	Djenne	Niansanari	-4.60627	13.6802	4885.79	WorldPop
302	Mopti	Djenne	Kewa	-4.62197	14.1468	22947.5	WorldPop
303	Mopti	Djenne	Nema Badenyakafo	-4.76673	13.8397	44002.2	WorldPop
304	Mopti	Djenne	Togue Mourari	-4.6318	14.3261	6337.07	WorldPop
305	Mopti	Djenne	Fakala-Dje	-4.20468	14.0238	31416.2	WorldPop
306	Mopti	Djenne	Madiama	-4.38065	13.8193	11690.1	WorldPop
307	Mopti	Djenne	Femaye	-4.35574	13.982	15543.5	WorldPop
308	Mopti	Douentza	Haire	-2.21348	15.0155	28504.4	WorldPop
309	Mopti	Douentza	Dangol Bore	-3.4413	15.1698	26071.9	WorldPop
310	Mopti	Douentza	Dallah	-2.59724	14.9941	8118.99	WorldPop
311	Mopti	Douentza	Debere	-2.98957	15.1095	5738.94	WorldPop
312	Mopti	Douentza	Dianwely	-2.9163	14.8712	3481.98	WorldPop
313	Mopti	Douentza	Douentza	-2.9435	15.0015	26389.8	WorldPop
314	Mopti	Douentza	Gandamia	-2.67631	15.2414	6906.02	WorldPop
315	Mopti	Douentza	Kerena	-2.71942	14.9917	3159.79	WorldPop
316	Mopti	Douentza	Korarou	-3.11441	15.2968	3354.29	WorldPop
317	Mopti	Douentza	Koubewel Koundia	-3.05858	15.0078	13333.5	WorldPop
318	Mopti	Douentza	Petaka	-2.81198	15.0511	5817.14	WorldPop
319	Mopti	Douentza	Tedie	-3.07314	14.8981	9147.14	WorldPop
320	Mopti	Douentza	Hombori	-1.69697	15.268	22207	WorldPop
321	Mopti	Douentza	Mondoro	-1.79504	14.8432	40405.2	WorldPop
322	Mopti	Douentza	Djaptodji	-3.27176	15.6225	34766.5	WorldPop
323	Mopti	Koro	Bamba-Kor	-3.11436	14.6504	12873.8	WorldPop
324	Mopti	Koro	Diankabou	-2.97661	14.5794	11192.5	WorldPop
325	Mopti	Koro	Dinangourou-Kor	-2.33331	14.4601	34421.1	WorldPop
326	Mopti	Koro	Yoro	-2.17821	14.3247	15274.9	WorldPop
327	Mopti	Koro	Dioungani	-2.73415	14.3571	31058.4	WorldPop
328	Mopti	Koro	Koporo Pen	-3.27516	14.2374	18309.6	WorldPop
329	Mopti	Koro	Koporokendie Na	-3.37334	14.1477	17921.3	WorldPop
330	Mopti	Koro	Pel Maoude	-3.30737	14.0563	13308.7	WorldPop
331	Mopti	Koro	Bondo	-2.97245	14.1642	18930.5	WorldPop
332	Mopti	Koro	Koro	-3.07172	13.9974	59281.1	WorldPop
333	Mopti	Koro	Barapireli	-3.08126	14.3145	14024.3	WorldPop
334	Mopti	Koro	Madougou	-3.06844	14.3921	26307.7	WorldPop
335	Mopti	Koro	Youdiou	-3.16141	14.2393	15781.9	WorldPop
336	Mopti	Koro	Kassa	-3.01915	14.7608	16809.1	WorldPop
337	Mopti	Koro	Dougoutene 1	-3.2505	13.9058	20039.7	WorldPop
338	Mopti	Koro	Dougoutene 2	-3.35819	13.9091	19823.8	WorldPop
339	Mopti	Mopti	Dialloube	-4.22638	14.9328	30053.3	WorldPop
340	Mopti	Mopti	Bassirou	-4.02717	14.694	1939.04	WorldPop
341	Mopti	Mopti	Fatoma	-4.00748	14.621	22759.7	WorldPop
342	Mopti	Mopti	Kounari	-4.01838	14.6982	6504.52	WorldPop
343	Mopti	Mopti	Borondougou	-3.97751	14.8213	8334.26	WorldPop
344	Mopti	Mopti	Konna	-3.89866	14.9548	35332.9	WorldPop
345	Mopti	Mopti	Korombana	-3.78369	15.3886	28133.3	WorldPop
346	Mopti	Mopti	Mopti Commune	-4.18719	14.4867	99645.6	WorldPop
347	Mopti	Mopti	Socoura	-4.13702	14.5174	52878.4	WorldPop
348	Mopti	Mopti	Koubaye	-4.4147	14.4073	6239.84	WorldPop
349	Mopti	Mopti	Ouro Modi	-4.55273	14.2881	3138.87	WorldPop
350	Mopti	Mopti	Ouroube Doude	-3.88912	15.2332	11825.3	WorldPop
351	Mopti	Mopti	Sasalbe	-4.57871	14.4214	5854.55	WorldPop
352	Mopti	Mopti	Sio	-4.1161	14.327	22878	WorldPop
353	Mopti	Mopti	Soye	-4.31911	14.2222	19819	WorldPop
354	Mopti	Tenenkou	Diafarabe	-5.04826	14.1307	15226.3	WorldPop
355	Mopti	Tenenkou	Diondori	-4.77648	14.6493	19209.3	WorldPop
356	Mopti	Tenenkou	Kareri	-5.17441	14.7044	27342.9	WorldPop
357	Mopti	Tenenkou	Togoro Kotia	-4.48695	14.6247	13181	WorldPop
358	Mopti	Tenenkou	Diaka	-5.01275	14.3627	18880.7	WorldPop
359	Mopti	Tenenkou	Ouro Ardo	-4.7993	14.5282	8899.05	WorldPop
360	Mopti	Tenenkou	Ouro Guire	-4.83598	14.4055	9699.53	WorldPop
361	Mopti	Tenenkou	Sougoulbe	-4.93364	14.4943	10167.8	WorldPop
362	Mopti	Tenenkou	Tenenkou	-4.908	14.458	8602.96	WorldPop
363	Mopti	Tenenkou	Toguere Coumbe	-4.64554	14.9152	25909.1	WorldPop
364	Mopti	Youwarou	Dirma	-4.16598	15.4944	7878.61	WorldPop
365	Mopti	Youwarou	Dongo	-4.22974	15.6729	11080.1	WorldPop
366	Mopti	Youwarou	Bimbere Tama	-4.42355	15.1273	7875.89	WorldPop
367	Mopti	Youwarou	Farimake	-4.67975	15.4218	11514.3	WorldPop
368	Mopti	Youwarou	Deboye	-4.10204	15.2603	20652.4	WorldPop
369	Mopti	Youwarou	N'Dodjiga	-4.0253	15.6343	21411.8	WorldPop
370	Mopti	Youwarou	Youwarou	-4.33569	15.3989	21776.5	WorldPop
371	Segou	Baroueli	Baraoueli	-6.82286	13.0924	41473.5	WorldPop
372	Segou	Baroueli	Kalake	-6.94743	12.9568	15691.1	WorldPop
373	Segou	Baroueli	Konobougou	-6.73161	12.9057	35543.1	WorldPop
374	Segou	Baroueli	Gouendo	-6.42277	12.81	9843.8	WorldPop
375	Segou	Baroueli	N'Gassola	-6.22686	13.0967	5461.21	WorldPop
376	Segou	Baroueli	Sanando	-6.43794	13.0104	31392.8	WorldPop
377	Segou	Baroueli	Tesserla	-6.2038	13.1878	6239.83	WorldPop
378	Segou	Baroueli	Boidie	-6.86078	13.2351	21234.1	WorldPop
379	Segou	Baroueli	Dougoufie	-6.62611	13.3124	8666.84	WorldPop
380	Segou	Baroueli	Somo-Bar	-6.69941	13.3087	6856.68	WorldPop
381	Segou	Baroueli	Tamani	-6.80265	13.3293	12541.6	WorldPop
382	Segou	Bla	Beguene	-5.88179	12.8157	10697	WorldPop
383	Segou	Bla	Bla	-5.73197	12.9548	58690.5	WorldPop
384	Segou	Bla	Dougouolo	-5.58069	12.9242	4548.27	WorldPop
385	Segou	Bla	Niala	-5.84684	12.9227	6636.28	WorldPop
386	Segou	Bla	Somasso	-5.6487	12.843	7406.67	WorldPop
387	Segou	Bla	Tiemena	-5.94761	12.9501	8041.65	WorldPop
388	Segou	Bla	Diaramana	-5.39352	12.7899	19881	WorldPop
389	Segou	Bla	Samabogo	-5.4841	12.8477	12459.2	WorldPop
390	Segou	Bla	Falo	-6.20007	12.8273	39280.6	WorldPop
391	Segou	Bla	Diena	-5.97008	13.0663	3550.25	WorldPop
392	Segou	Bla	Touna	-5.79832	13.1177	34713.8	WorldPop
393	Segou	Bla	Fani	-5.37305	13.1797	13027.2	WorldPop
394	Segou	Bla	Kazangasso	-5.55225	13.101	6551.02	WorldPop
395	Segou	Bla	Kemeni	-5.4872	12.9614	11539.9	WorldPop
396	Segou	Bla	Korodougou	-5.50926	13.0909	10229.8	WorldPop
397	Segou	Bla	Koulandougou	-5.27136	13.153	4029.73	WorldPop
398	Segou	Bla	Yangasso	-5.31114	13.0409	21098.2	WorldPop
399	Segou	Koutiala	Kafo Faboli	-5.93845	12.7032	8011.17	WorldPop
400	Segou	Macina	Kokry Centre	-5.51014	13.9598	12740.8	WorldPop
401	Segou	Macina	Macina	-5.34981	13.9682	34615.4	WorldPop
402	Segou	Macina	Boky Were	-5.61751	14.0012	16378.6	WorldPop
403	Segou	Macina	Monimpebougou	-5.51178	14.2042	31571.5	WorldPop
404	Segou	Macina	Kolongo	-5.69161	13.8931	36280.6	WorldPop
405	Segou	Macina	Folomana	-5.10893	13.6352	10085.5	WorldPop
406	Segou	Macina	Saloba	-5.28795	13.7329	33775.9	WorldPop
407	Segou	Macina	Tongue	-5.2543	13.5935	5597.07	WorldPop
408	Segou	Macina	Matomo	-4.93044	13.8968	10349.9	WorldPop
409	Segou	Macina	Sana	-5.01313	13.7613	27174.3	WorldPop
410	Segou	Macina	Souleye	-5.19637	13.877	9549.46	WorldPop
411	Segou	Niono	Nampalari	-5.52999	15.2779	10584.5	WorldPop
412	Segou	Niono	Kala Siguida	-6.06641	14.2285	21258	WorldPop
413	Segou	Niono	Mariko	-6.02937	14.3819	16642.6	WorldPop
414	Segou	Niono	Niono	-5.96165	14.2304	85737.2	WorldPop
415	Segou	Niono	Pogo	-5.91711	13.9451	15956	WorldPop
416	Segou	Niono	Siribala	-6.08482	14.0329	35041.4	WorldPop
417	Segou	Niono	Sirifila Boundy	-5.96397	14.403	34344.6	WorldPop
418	Segou	Niono	Toridaga-Ko	-5.87445	14.4765	25253.8	WorldPop
419	Segou	Niono	Yeredon Saniona	-5.88364	14.3122	16776.7	WorldPop
420	Segou	Niono	Diabaly	-5.95725	14.6776	33432.7	WorldPop
421	Segou	Niono	Dogofry-Nio	-6.03347	14.902	32549.1	WorldPop
422	Segou	Niono	Sokolo	-6.12064	14.7009	22941.2	WorldPop
423	Segou	San	Diakourouna	-5.14613	12.9111	10513.9	WorldPop
424	Segou	San	Dieli	-5.11548	13.0755	13357.3	WorldPop
425	Segou	San	Niamana-San	-5.19055	13.0362	9033.23	WorldPop
426	Segou	San	Kaniegue	-5.05296	12.8589	7304.03	WorldPop
427	Segou	San	Kassorola	-4.923	12.711	16060.2	WorldPop
428	Segou	San	Moribila	-5.05217	12.6362	11195.1	WorldPop
429	Segou	San	Tourakolomba	-5.08425	12.7697	7330.5	WorldPop
430	Segou	San	Kava	-4.90915	12.8349	16877.7	WorldPop
431	Segou	San	Waki	-4.80459	12.8573	8506.96	WorldPop
432	Segou	San	Dah	-4.91628	13.1481	12843.4	WorldPop
433	Segou	San	Djeguena	-5.1301	13.1941	3976.89	WorldPop
434	Segou	San	N'Goa	-5.14335	13.2569	9108.98	WorldPop
435	Segou	San	Niasso	-5.00593	13.2529	12372.8	WorldPop
436	Segou	San	N'Torosso	-5.06401	13.1406	10181	WorldPop
437	Segou	San	San Commune	-4.89755	13.2984	65716	WorldPop
438	Segou	San	Somo-San	-4.78275	13.2699	3629.5	WorldPop
439	Segou	San	Teneni	-4.7871	13.3595	6744.64	WorldPop
440	Segou	San	Karaba	-4.90979	12.9317	8384.78	WorldPop
441	Segou	San	Sourountouna	-4.9202	13.0271	11716.6	WorldPop
442	Segou	San	Ouolon	-4.82271	13.529	12767.3	WorldPop
443	Segou	San	Siadougou	-5.12751	13.4991	15854.7	WorldPop
444	Segou	San	Sy	-4.96381	13.5387	12226.1	WorldPop
445	Segou	San	Baramandougou	-4.60669	13.5614	9142.64	WorldPop
446	Segou	San	Fion	-4.71523	13.4263	4835.44	WorldPop
447	Segou	San	Tene	-4.60661	13.4135	21376	WorldPop
448	Segou	Segou	Cinzana	-5.94139	13.3244	35293.5	WorldPop
449	Segou	Segou	Diouna	-5.80045	13.4492	8815.18	WorldPop
450	Segou	Segou	Diedougou-Seg	-5.6204	13.617	12791.4	WorldPop
451	Segou	Segou	Dioro	-5.76816	13.6609	45052.8	WorldPop
452	Segou	Segou	Farakou Massa	-5.89452	13.636	14271.6	WorldPop
453	Segou	Segou	Kamiandougou	-5.51139	13.6892	13658.3	WorldPop
454	Segou	Segou	Baguindadougou	-6.24796	13.658	9893.57	WorldPop
455	Segou	Segou	Bellen	-6.66713	14.051	6751.59	WorldPop
456	Segou	Segou	N'Koumandougou	-6.26652	13.9268	13808.7	WorldPop
457	Segou	Segou	Diganibougou	-6.32965	13.5244	13560.3	WorldPop
458	Segou	Segou	Farako-Seg	-6.40759	13.4183	16962.3	WorldPop
459	Segou	Segou	Sama Foulala	-6.50439	13.4227	5922.85	WorldPop
460	Segou	Segou	Souba	-6.67468	13.4889	17251	WorldPop
461	Segou	Segou	Fatine	-5.34032	13.4618	24120.5	WorldPop
462	Segou	Segou	Katiena	-5.59429	13.3578	31739.6	WorldPop
463	Segou	Segou	Boussin	-5.99229	13.5026	11915.1	WorldPop
464	Segou	Segou	Markala	-6.06449	13.6693	44497.9	WorldPop
465	Segou	Segou	Togou	-6.01018	13.5684	8496.46	WorldPop
466	Segou	Segou	Dougabougou	-6.11485	13.8255	27501.7	WorldPop
467	Segou	Segou	Samine	-6.10954	13.1498	11422.3	WorldPop
468	Segou	Segou	Sansanding	-5.98924	13.7595	22590.3	WorldPop
469	Segou	Segou	Sibila	-5.85216	13.7618	18086	WorldPop
470	Segou	Segou	Konodimini	-6.46615	13.2463	16172.1	WorldPop
471	Segou	Segou	Massala	-6.48801	13.257	6268.17	WorldPop
472	Segou	Segou	Pelengana	-6.16012	13.4415	51799.2	WorldPop
473	Segou	Segou	Sakoiba	-6.2333	13.3745	22260.8	WorldPop
474	Segou	Segou	Sebougou	-6.3289	13.3967	15671	WorldPop
475	Segou	Segou	Segou Commune	-6.25792	13.4378	124865	WorldPop
476	Segou	Segou	Soignebougou	-6.34765	13.2207	2997.28	WorldPop
477	Segou	Segou	N'Gara	-6.5387	13.2959	10979.3	WorldPop
478	Segou	Tominian	Fangasso	-4.40939	13.5209	22069.1	WorldPop
479	Segou	Tominian	Ouan	-4.37814	13.6795	10150.8	WorldPop
480	Segou	Tominian	Koula-Tom	-4.27279	13.3326	16834.5	WorldPop
481	Segou	Tominian	Mafoune	-4.40545	12.8192	22022.2	WorldPop
482	Segou	Tominian	Benena	-4.4122	13.1553	15270.6	WorldPop
483	Segou	Tominian	Diora	-4.64822	12.8704	16635.8	WorldPop
484	Segou	Tominian	Mandiakuy	-4.44994	12.9787	19574.4	WorldPop
485	Segou	Tominian	Sanekuy	-4.61926	13.0374	15658.6	WorldPop
486	Segou	Tominian	Lanfiala	-4.1023	13.4824	9357.05	WorldPop
487	Segou	Tominian	Timissa	-4.17125	13.7296	26549.6	WorldPop
488	Segou	Tominian	Tominian	-4.54833	13.2981	24384.2	WorldPop
489	Segou	Tominian	Yasso	-4.6907	13.1466	11912.2	WorldPop
490	Sikasso	Bougouni	Bougouni Commune	-7.49198	11.4132	57665.5	WorldPop
491	Sikasso	Bougouni	Faradiele	-7.63773	11.3673	2558.3	WorldPop
492	Sikasso	Bougouni	Kokele	-7.50005	11.5357	5484.96	WorldPop
493	Sikasso	Bougouni	Kola	-7.42364	11.3982	3595.83	WorldPop
494	Sikasso	Bougouni	Sido	-7.63526	11.6347	21165.2	WorldPop
495	Sikasso	Bougouni	Tiemala Banimonotie	-7.50052	11.2084	16619.2	WorldPop
496	Sikasso	Bougouni	Dogo	-7.39042	11.9065	31979.7	WorldPop
497	Sikasso	Bougouni	Meridiela	-7.24747	12.14	14206.5	WorldPop
498	Sikasso	Bougouni	Danou	-7.9618	11.4152	11206.9	WorldPop
499	Sikasso	Bougouni	Faragouaran	-7.83291	11.3221	11721.6	WorldPop
500	Sikasso	Bougouni	Kouroulamini	-7.71477	11.362	5400.88	WorldPop
501	Sikasso	Bougouni	Bladie-Tiemala	-7.30632	10.9408	4387.64	WorldPop
502	Sikasso	Bougouni	Defina	-7.15549	10.9968	3228.41	WorldPop
503	Sikasso	Bougouni	Garalo	-7.41336	10.8953	37306.1	WorldPop
504	Sikasso	Bougouni	Yiridougou	-7.1619	10.8592	7418.39	WorldPop
505	Sikasso	Bougouni	Chantoula	-7.99034	11.6164	8487.66	WorldPop
506	Sikasso	Bougouni	Keleya	-7.74492	11.8052	21339.7	WorldPop
507	Sikasso	Bougouni	Ouroun	-7.88853	11.7183	4204.15	WorldPop
508	Sikasso	Bougouni	Koumantou	-6.80107	11.4742	48860.4	WorldPop
509	Sikasso	Bougouni	Sibirila	-7.23766	10.4882	29505.9	WorldPop
510	Sikasso	Bougouni	Yinindougou	-7.6206	10.556	8834.38	WorldPop
511	Sikasso	Bougouni	Debelin	-6.99055	11.5939	7753.31	WorldPop
512	Sikasso	Bougouni	Domba	-6.96382	11.8208	13604.9	WorldPop
513	Sikasso	Bougouni	Sanso	-6.81888	11.7078	21260.9	WorldPop
514	Sikasso	Bougouni	Wola	-6.64834	11.6909	8599.9	WorldPop
515	Sikasso	Bougouni	Zantiebougou	-7.2237	11.3796	34770	WorldPop
516	Sikasso	Kadiolo	Diou	-5.97439	10.6019	5700.77	WorldPop
517	Sikasso	Kadiolo	Fourou	-6.05495	10.7391	39550	WorldPop
518	Sikasso	Kadiolo	Dioumatene	-5.9264	10.5421	6058.67	WorldPop
519	Sikasso	Kadiolo	Kadiolo	-5.76623	10.5766	50838.3	WorldPop
520	Sikasso	Kadiolo	Zegoua	-5.63234	10.5152	29137.1	WorldPop
521	Sikasso	Kadiolo	Kai	-5.72981	10.9457	8295.43	WorldPop
522	Sikasso	Kadiolo	Loulouni	-5.64108	10.8182	37406	WorldPop
523	Sikasso	Kadiolo	Nimbougou	-5.47975	10.8302	9241.33	WorldPop
524	Sikasso	Kadiolo	Misseni	-6.04633	10.3222	43138.3	WorldPop
525	Sikasso	Kolondieba	Bougoula-Kol	-6.93528	10.7472	5890.99	WorldPop
526	Sikasso	Kolondieba	Fakola-Kol	-6.89311	10.5317	26803.4	WorldPop
527	Sikasso	Kolondieba	Farako-Kol	-6.84668	10.7459	14764.8	WorldPop
528	Sikasso	Kolondieba	Kadiana	-6.532	10.7628	20574.9	WorldPop
529	Sikasso	Kolondieba	Nangalasso	-6.36729	10.9624	10557.7	WorldPop
530	Sikasso	Kolondieba	Tiongui	-6.35987	10.7716	7263.2	WorldPop
531	Sikasso	Kolondieba	Kebila	-7.06064	11.2421	34852.5	WorldPop
532	Sikasso	Kolondieba	Kolondieba	-6.81759	11.0712	55102.3	WorldPop
533	Sikasso	Kolondieba	Mena	-6.71435	11.2877	3142.13	WorldPop
534	Sikasso	Kolondieba	N'Golodiana	-7.04208	10.9803	3548.73	WorldPop
535	Sikasso	Kolondieba	Kolosso	-6.54636	11.1566	8580.77	WorldPop
536	Sikasso	Kolondieba	Tousseguela	-6.58217	11.0389	2884.83	WorldPop
537	Sikasso	Koutiala	Diedougou-Kou	-6.03857	12.3681	4317.96	WorldPop
538	Sikasso	Koutiala	Fagui	-5.75591	12.1973	11639.7	WorldPop
539	Sikasso	Koutiala	Konina	-6.13794	12.5011	14252.3	WorldPop
540	Sikasso	Koutiala	Konseguela	-5.87367	12.3827	29315.9	WorldPop
541	Sikasso	Koutiala	Gouadji Kao	-5.15589	12.5284	10164.4	WorldPop
542	Sikasso	Koutiala	Koromo	-5.19417	12.6679	10395	WorldPop
543	Sikasso	Koutiala	Kouniana	-5.1336	12.5773	3069.81	WorldPop
544	Sikasso	Koutiala	Logouana	-5.24239	12.425	8792.82	WorldPop
545	Sikasso	Koutiala	Niantaga	-5.31214	12.7414	7177.15	WorldPop
546	Sikasso	Koutiala	Songo Doubakore	-5.32485	12.5911	13387.8	WorldPop
547	Sikasso	Koutiala	Sorobasso	-5.25952	12.5253	4735.08	WorldPop
548	Sikasso	Koutiala	Yognogo	-5.32882	12.4544	5484.14	WorldPop
549	Sikasso	Koutiala	Zanfigue	-5.00487	12.5331	14154.6	WorldPop
550	Sikasso	Koutiala	Zebala	-5.10076	12.3854	16606	WorldPop
551	Sikasso	Koutiala	Koutiala Commune	-5.46632	12.4096	132250	WorldPop
552	Sikasso	Koutiala	Nafanga	-5.23588	12.3006	8878.43	WorldPop
553	Sikasso	Koutiala	Nampe	-5.432	12.5893	6438.79	WorldPop
554	Sikasso	Koutiala	N'Goutjina	-5.49724	12.3599	19343.8	WorldPop
555	Sikasso	Koutiala	Sincina	-5.41314	12.3483	17441.6	WorldPop
556	Sikasso	Koutiala	Songoua	-5.44957	12.5198	6467.76	WorldPop
557	Sikasso	Koutiala	Diouradougou Kafo	-5.40136	11.9171	6638.02	WorldPop
558	Sikasso	Koutiala	Goudie Sougouna	-5.32987	11.9865	7942.24	WorldPop
559	Sikasso	Koutiala	Kapala-Kou	-5.4531	12.1911	3898.53	WorldPop
560	Sikasso	Koutiala	Kolonigue	-5.32892	12.1439	30969.2	WorldPop
561	Sikasso	Koutiala	Koningue	-5.18445	12.1694	15075.6	WorldPop
562	Sikasso	Koutiala	Fakolo-Kou	-5.53645	12.6219	11090.9	WorldPop
563	Sikasso	Koutiala	Karagouana Malle	-5.80354	12.5883	7390.81	WorldPop
564	Sikasso	Koutiala	Miena	-5.98685	12.6339	13637.2	WorldPop
565	Sikasso	Koutiala	M'Pessoba	-5.72017	12.659	34831	WorldPop
566	Sikasso	Koutiala	N'Tossoni	-5.79494	12.5202	8400.28	WorldPop
567	Sikasso	Koutiala	Tao	-5.60078	12.6608	6447.03	WorldPop
568	Sikasso	Koutiala	Zanina	-5.60299	12.7655	7140.13	WorldPop
569	Sikasso	Koutiala	N'Golonianasso	-5.6683	12.4223	17700.5	WorldPop
570	Sikasso	Koutiala	Sinkolo	-5.524	12.0571	10935.4	WorldPop
571	Sikasso	Koutiala	Zangasso	-5.61789	12.1784	18987.6	WorldPop
572	Sikasso	Sikasso	Benkadi-Sik	-6.4694	11.6143	3057.98	WorldPop
573	Sikasso	Sikasso	Blendio	-6.30756	11.6033	17491	WorldPop
574	Sikasso	Sikasso	Dembela	-6.34904	11.7449	12465.5	WorldPop
575	Sikasso	Sikasso	Kofan	-6.12345	11.5295	9909.05	WorldPop
576	Sikasso	Sikasso	Miria	-6.15971	11.6884	7684.2	WorldPop
577	Sikasso	Sikasso	Tiankadi	-6.08321	11.6559	4467.81	WorldPop
578	Sikasso	Sikasso	Danderesso	-5.40024	11.5238	39793	WorldPop
579	Sikasso	Sikasso	Finkolo	-5.43116	11.2355	21153.2	WorldPop
580	Sikasso	Sikasso	Nongo Souala	-5.51025	11.7559	4273.39	WorldPop
581	Sikasso	Sikasso	Dialakoro	-6.0613	12.044	6664.22	WorldPop
582	Sikasso	Sikasso	Dogoni	-5.94796	12.1397	14376.5	WorldPop
583	Sikasso	Sikasso	Kabarasso	-5.90084	12.02	6643.59	WorldPop
584	Sikasso	Sikasso	Finkolo Ganadougou	-6.23043	11.1317	8322.52	WorldPop
585	Sikasso	Sikasso	N'Tjikouna	-6.2284	11.1111	4343.12	WorldPop
586	Sikasso	Sikasso	Doumanaba	-5.96207	11.6511	14402.2	WorldPop
587	Sikasso	Sikasso	Kignan	-6.03207	11.8972	32114.9	WorldPop
588	Sikasso	Sikasso	Koumankou	-6.18986	12.079	4219.95	WorldPop
589	Sikasso	Sikasso	Kourouma	-5.83761	11.8682	10751	WorldPop
590	Sikasso	Sikasso	Sanzana	-5.94396	11.7515	10917.6	WorldPop
591	Sikasso	Sikasso	Tella	-6.21952	11.8487	4340.04	WorldPop
592	Sikasso	Sikasso	Fama	-5.65674	11.5501	7637.1	WorldPop
593	Sikasso	Sikasso	Gongasso	-5.81436	11.5719	8267.6	WorldPop
594	Sikasso	Sikasso	Klela	-5.66644	11.7167	30073.6	WorldPop
595	Sikasso	Sikasso	Kouoro	-5.70412	11.961	10878.3	WorldPop
596	Sikasso	Sikasso	Kolokoba	-5.98749	11.1938	3157.25	WorldPop
597	Sikasso	Sikasso	Lobougoula	-5.98936	11.0063	30997.7	WorldPop
598	Sikasso	Sikasso	Miniko	-6.34466	11.1908	3102.05	WorldPop
599	Sikasso	Sikasso	Niena	-6.35758	11.3879	30832.1	WorldPop
600	Sikasso	Sikasso	Wateni	-6.51065	11.519	6416.37	WorldPop
601	Sikasso	Sikasso	Zaniena	-6.40598	11.2552	9534.54	WorldPop
602	Sikasso	Sikasso	Farakala	-5.95636	11.3757	6846.67	WorldPop
603	Sikasso	Sikasso	Kapolondougou	-6.06598	11.3967	12357.6	WorldPop
604	Sikasso	Sikasso	Zanferebougou	-6.07886	11.2779	6764.43	WorldPop
605	Sikasso	Sikasso	Diomatene	-5.64793	11.411	4870.68	WorldPop
606	Sikasso	Sikasso	Kaboila	-5.59664	11.1388	25874.1	WorldPop
607	Sikasso	Sikasso	Kafoziela	-5.60723	11.4492	4364.6	WorldPop
608	Sikasso	Sikasso	Kapala-Sik	-5.72184	11.1293	9507.08	WorldPop
609	Sikasso	Sikasso	Missirikoro	-5.73876	11.2856	3999.12	WorldPop
610	Sikasso	Sikasso	Natien	-5.83452	11.3583	6948.2	WorldPop
611	Sikasso	Sikasso	Pimperna	-5.75278	11.4132	10999.8	WorldPop
612	Sikasso	Sikasso	Sikasso Commune	-5.67245	11.3195	217220	WorldPop
613	Sikasso	Sikasso	Sokourani	-5.7564	11.2132	4043.86	WorldPop
614	Sikasso	Sikasso	Zangaradougou	-5.57538	11.3863	6698.72	WorldPop
615	Sikasso	Yanfolila	Bolo-Fouta	-7.80098	11.1606	4024.96	WorldPop
616	Sikasso	Yanfolila	Djiguiya De Koloni	-7.77282	11.0493	6730.37	WorldPop
617	Sikasso	Yanfolila	Koussan	-7.94789	10.4594	9693.35	WorldPop
618	Sikasso	Yanfolila	Djallon-Foula	-8.55925	11.0944	10008.3	WorldPop
619	Sikasso	Yanfolila	Yallankoro-Soloba	-8.41641	11.2084	11059	WorldPop
620	Sikasso	Yanfolila	Gouandiaka	-8.19638	10.6786	25170.7	WorldPop
621	Sikasso	Yanfolila	Baya	-8.19005	11.6445	32361.9	WorldPop
622	Sikasso	Yanfolila	Sankarani	-8.38247	11.4186	7443.84	WorldPop
623	Sikasso	Yanfolila	Tagandougou	-8.32296	11.5866	5528.59	WorldPop
624	Sikasso	Yanfolila	Sere Moussa Ani	-8.2716	11.3256	17298.8	WorldPop
625	Sikasso	Yanfolila	Wassoulou-Balle	-8.13601	11.1467	49518.1	WorldPop
626	Sikasso	Yanfolila	Gouanan	-7.9177	10.8412	23722.1	WorldPop
627	Sikasso	Yorosso	Boura	-4.52739	12.4487	21661.5	WorldPop
628	Sikasso	Yorosso	Koumbia	-4.66417	12.6542	23722.1	WorldPop
629	Sikasso	Yorosso	Menamba 1	-4.67246	12.3781	9955.77	WorldPop
630	Sikasso	Yorosso	Koury	-4.82772	12.1415	52332.2	WorldPop
631	Sikasso	Yorosso	Ourikela	-5.06998	12.0654	22682.6	WorldPop
632	Sikasso	Yorosso	Mahou	-4.66191	12.1327	15316.8	WorldPop
633	Sikasso	Yorosso	Karangana	-5.00027	12.2712	16631.2	WorldPop
634	Sikasso	Yorosso	Kiffosso 1	-4.8859	12.5262	18505.8	WorldPop
635	Sikasso	Yorosso	Yorosso	-4.82056	12.3393	21293.4	WorldPop
636	Timbuktu	Dire	Dangha	-3.16212	16.4442	12294.4	WorldPop
637	Timbuktu	Dire	Garbakoira	-3.18005	16.5355	4129.19	WorldPop
638	Timbuktu	Dire	Arham	-3.4114	16.3582	3061.62	WorldPop
639	Timbuktu	Dire	Bourem Sidi Amar	-3.33417	16.3801	10245.8	WorldPop
640	Timbuktu	Dire	Dire	-3.4184	16.2599	21532.1	WorldPop
641	Timbuktu	Dire	Kirchamba	-3.26921	16.3352	2736.15	WorldPop
642	Timbuktu	Dire	Kondi	-3.49804	16.359	2612.54	WorldPop
643	Timbuktu	Dire	Tienkour	-3.36426	16.2342	5687.59	WorldPop
644	Timbuktu	Dire	Tindirma	-3.59784	16.1556	4808.16	WorldPop
645	Timbuktu	Dire	Tinguereguif	-3.2992	16.3791	4364.61	WorldPop
646	Timbuktu	Dire	Haibongo	-3.22172	16.2132	13542	WorldPop
647	Timbuktu	Dire	Binga	-3.46005	16.0705	2966.14	WorldPop
648	Timbuktu	Dire	Sareyamou	-3.22955	16.1046	18486.3	WorldPop
649	Timbuktu	Goundam	Bintagoungou	-3.74208	16.7142	3819.77	WorldPop
650	Timbuktu	Goundam	Issa Bery	-4.06184	17.2368	2946.32	WorldPop
651	Timbuktu	Goundam	M'Bouna	-3.99072	16.6818	5267.67	WorldPop
652	Timbuktu	Goundam	Tin Aicha	-4.47661	17.1925	6019.24	WorldPop
653	Timbuktu	Goundam	Douekire	-3.36625	16.5527	16603.5	WorldPop
654	Timbuktu	Goundam	Essakane	-3.63607	17.0049	10709.8	WorldPop
655	Timbuktu	Goundam	Gargando	-4.15587	16.4583	7562.93	WorldPop
656	Timbuktu	Goundam	Doukouria	-3.69411	16.4129	3648.42	WorldPop
657	Timbuktu	Goundam	Goundam	-3.66973	16.4185	15520.8	WorldPop
658	Timbuktu	Goundam	Kaneye	-3.55026	16.4429	2192.59	WorldPop
659	Timbuktu	Goundam	Tele	-3.73924	16.5575	1956.82	WorldPop
660	Timbuktu	Goundam	Adarmalane	-4.2616	16.6399	1769.37	WorldPop
661	Timbuktu	Goundam	Raz El Ma	-5.03445	17.7132	3937.24	WorldPop
662	Timbuktu	Goundam	Alzounoub	-5.02258	16.5674	4262.76	WorldPop
663	Timbuktu	Goundam	Tilemsi-Gou	-4.9823	16.0723	7017.1	WorldPop
664	Timbuktu	Goundam	Tonka	-3.79927	16.1943	50746.9	WorldPop
665	Timbuktu	Gourma-Rharous	Bambara Maoude	-2.7612	15.799	16032.9	WorldPop
666	Timbuktu	Gourma-Rharous	Gossi	-1.05947	15.7813	23476.7	WorldPop
667	Timbuktu	Gourma-Rharous	Banicane	-1.74281	16.9408	9057.25	WorldPop
668	Timbuktu	Gourma-Rharous	Rharous	-1.94454	16.8505	24927.6	WorldPop
669	Timbuktu	Gourma-Rharous	Haribomo	-2.77766	16.3441	7484.46	WorldPop
670	Timbuktu	Gourma-Rharous	Inadiatafane	-1.99224	15.6282	3462.21	WorldPop
671	Timbuktu	Gourma-Rharous	Hamzakona	-2.27894	16.6148	7703.84	WorldPop
672	Timbuktu	Gourma-Rharous	Serere	-2.2947	16.7839	8899.6	WorldPop
673	Timbuktu	Gourma-Rharous	Ouinerden	-1.33979	16.6778	5928.48	WorldPop
674	Timbuktu	Niafunke	Banikane Narhawa	-3.46142	16.0081	23193	WorldPop
675	Timbuktu	Niafunke	Koumaira	-3.88082	15.7817	14222.1	WorldPop
676	Timbuktu	Niafunke	Dianke	-4.61551	15.7476	12182	WorldPop
677	Timbuktu	Niafunke	Lere	-4.89621	15.7157	15376.8	WorldPop
678	Timbuktu	Niafunke	N'Gorkou	-3.71236	15.6247	23478.7	WorldPop
679	Timbuktu	Niafunke	Souboundou	-3.98601	15.9618	43323.8	WorldPop
680	Timbuktu	Niafunke	Fitounga	-3.60656	15.8476	29481	WorldPop
681	Timbuktu	Niafunke	Soumpi	-4.30931	15.831	15877	WorldPop
682	Timbuktu	Tombouctou	Lafia	-2.65192	16.6595	7087.07	WorldPop
683	Timbuktu	Tombouctou	Ber	-2.07599	17.4433	18889.1	WorldPop
684	Timbuktu	Tombouctou	Bourem-Inaly	-2.70296	16.7806	11845.7	WorldPop
685	Timbuktu	Tombouctou	Salam	-2.828	17.9881	16373.1	WorldPop
686	Timbuktu	Tombouctou	Alafia	-3.21907	18.3442	15835.2	WorldPop
687	Timbuktu	Tombouctou	Tombouctou Commune	-2.99998	16.7554	49978	WorldPop

## Sheet: Burkina Faso Coordinates
INDEX	REGION	CERCLE	COMMUNE	LONGITUDE	LATITUDE	POPULATION	COORD SOURCE		KEY
1	Boucle du Mouhoun	Bale	Bagassi	-3.26734	11.754	36488.8	WorldPop		WorldPop = http://www.worldpop.org.uk/
2	Boucle du Mouhoun	Bale	Bana	-3.40597	11.9423	14199.1	WorldPop
3	Boucle du Mouhoun	Bale	Boromo	-2.93972	11.7395	37622.5	WorldPop
4	Boucle du Mouhoun	Bale	Fara	-2.74618	11.4712	43816.7	WorldPop
5	Boucle du Mouhoun	Bale	Ouri	-3.06162	11.974	29934.5	WorldPop
6	Boucle du Mouhoun	Bale	Pa	-3.26009	11.5579	24597.4	WorldPop
7	Boucle du Mouhoun	Bale	Pompoi	-3.24719	11.8781	12406.9	WorldPop
8	Boucle du Mouhoun	Bale	Poura	-2.75783	11.6162	13237.7	WorldPop
9	Boucle du Mouhoun	Bale	Siby	-2.93964	11.8597	15513.2	WorldPop
10	Boucle du Mouhoun	Bale	Yaho	-3.48577	11.8233	18756	WorldPop
11	Boucle du Mouhoun	Banwa	Balave	-4.18941	12.3758	18256.6	WorldPop
12	Boucle du Mouhoun	Banwa	Kouka	-4.34928	11.902	69970	WorldPop
13	Boucle du Mouhoun	Banwa	Sami	-4.45483	12.1718	10918.6	WorldPop
14	Boucle du Mouhoun	Banwa	Sanaba	-3.80874	12.4208	36889.2	WorldPop
15	Boucle du Mouhoun	Banwa	Solenzo	-4.0924	12.1361	141027	WorldPop
16	Boucle du Mouhoun	Banwa	Tansila	-4.33447	12.5305	35371.3	WorldPop
17	Boucle du Mouhoun	Kossi	Barani	-3.77417	13.1512	53951	WorldPop
18	Boucle du Mouhoun	Kossi	Bomborokui	-3.96364	12.9857	16320.7	WorldPop
19	Boucle du Mouhoun	Kossi	Bourasso	-3.68275	12.608	13364.5	WorldPop
20	Boucle du Mouhoun	Kossi	Djibasso	-4.11556	13.1776	60092.1	WorldPop
21	Boucle du Mouhoun	Kossi	Dokui	-4.05353	12.574	31241.1	WorldPop
22	Boucle du Mouhoun	Kossi	Doumbala	-4.14265	12.862	31068.5	WorldPop
23	Boucle du Mouhoun	Kossi	Kombori	-3.949	13.3734	10806.1	WorldPop
24	Boucle du Mouhoun	Kossi	Madouba	-4.27815	13.1153	7789.12	WorldPop
25	Boucle du Mouhoun	Kossi	Nouna	-3.84233	12.771	85269.3	WorldPop
26	Boucle du Mouhoun	Kossi	Sono	-3.50705	12.8568	8332.29	WorldPop
27	Boucle du Mouhoun	Mouhoun	Bondoukui	-3.76727	11.9174	59038.1	WorldPop
28	Boucle du Mouhoun	Mouhoun	Dedougou	-3.46399	12.4494	105305	WorldPop
29	Boucle du Mouhoun	Mouhoun	Douroula	-3.30205	12.5111	14574.9	WorldPop
30	Boucle du Mouhoun	Mouhoun	Kona	-3.44596	12.1205	22123.4	WorldPop
31	Boucle du Mouhoun	Mouhoun	Ouarkoye	-3.70171	12.1192	43338.2	WorldPop
32	Boucle du Mouhoun	Mouhoun	Safane	-3.23557	12.1197	57056.2	WorldPop
33	Boucle du Mouhoun	Mouhoun	Tcheriba	-3.01944	12.2458	45455.1	WorldPop
34	Boucle du Mouhoun	Nayala	Gassan	-3.23129	12.8132	36453.4	WorldPop
35	Boucle du Mouhoun	Nayala	Gossina	-2.84617	12.5122	20974.9	WorldPop
36	Boucle du Mouhoun	Nayala	Kougny	-3.07338	12.7331	17986.6	WorldPop
37	Boucle du Mouhoun	Nayala	Toma	-2.88901	12.7345	35648.5	WorldPop
38	Boucle du Mouhoun	Nayala	Yaba	-2.87678	12.8389	35896.7	WorldPop
39	Boucle du Mouhoun	Nayala	Ye	-3.07568	12.5263	39575.3	WorldPop
40	Boucle du Mouhoun	Sourou	Di	-3.4061	13.1332	26246	WorldPop
41	Boucle du Mouhoun	Sourou	Gomboro	-2.81754	13.4525	15643.5	WorldPop
42	Boucle du Mouhoun	Sourou	Kassoum	-3.25818	13.1034	23343.4	WorldPop
43	Boucle du Mouhoun	Sourou	Kiembara	-2.74536	13.2819	33808.4	WorldPop
44	Boucle du Mouhoun	Sourou	Lanfiera	-3.40271	12.9418	21072.5	WorldPop
45	Boucle du Mouhoun	Sourou	Lankoue	-2.55781	13.2374	18287.9	WorldPop
46	Boucle du Mouhoun	Sourou	Toeni	-3.10986	13.4851	34643.9	WorldPop
47	Boucle du Mouhoun	Sourou	Tougan	-3.00229	13.0922	79178.2	WorldPop
48	Cascades	Comoe	Banfora	-4.75995	10.6372	138430	WorldPop
49	Cascades	Comoe	Beregadougou	-4.71923	10.7608	13714.8	WorldPop
50	Cascades	Comoe	Mangodara	-4.3958	9.99364	58194.6	WorldPop
51	Cascades	Comoe	Moussodougou	-4.90612	10.8335	11768.8	WorldPop
52	Cascades	Comoe	Niangologo	-4.84884	10.2062	64276.6	WorldPop
53	Cascades	Comoe	Ouo	-3.91577	10.3142	27540.4	WorldPop
54	Cascades	Comoe	Sideradougou	-4.20519	10.4865	84859.6	WorldPop
55	Cascades	Comoe	Soubakaniedougou	-5.00399	10.4487	33747.7	WorldPop
56	Cascades	Comoe	Tiefora	-4.56846	10.6352	46398	WorldPop
57	Cascades	Leraba	Dakoro	-5.1683	10.4231	14406.4	WorldPop
58	Cascades	Leraba	Douna	-5.09456	10.64	9590.85	WorldPop
59	Cascades	Leraba	Kankalaba	-5.2925	10.7535	11115.5	WorldPop
60	Cascades	Leraba	Loumana	-5.40358	10.5509	30476.8	WorldPop
61	Cascades	Leraba	Niankorodougou	-5.352	10.4164	38913.3	WorldPop
62	Cascades	Leraba	Oueleni	-5.38302	10.891	14165.9	WorldPop
63	Cascades	Leraba	Sindou	-5.18409	10.6835	20331.9	WorldPop
64	Cascades	Leraba	Wolokonto	-5.00244	10.7041	4040.26	WorldPop
65	Centre	Kadiogo	Komki Ipala	-1.74461	12.1699	23702.5	WorldPop
66	Centre	Kadiogo	Komsilga	-1.59932	12.1865	58232.6	WorldPop
67	Centre	Kadiogo	Koubri	-1.32497	12.2092	51574.5	WorldPop
68	Centre	Kadiogo	Ouagadougou	-1.52034	12.362	1.86756e+06	WorldPop
69	Centre	Kadiogo	Pabre	-1.61097	12.5347	31036.1	WorldPop
70	Centre	Kadiogo	Saaba	-1.38476	12.3928	42417.4	WorldPop
71	Centre	Kadiogo	Tanghin Dassouri	-1.71885	12.2997	63747.3	WorldPop
72	Centre-Est	Boulgou	Bagre	-0.500604	11.5677	32999.7	WorldPop
73	Centre-Est	Boulgou	Bane	-0.283988	11.5251	26656.2	WorldPop
74	Centre-Est	Boulgou	Beguedo	-0.746113	11.7989	23698	WorldPop
75	Centre-Est	Boulgou	Bissiga	-0.0701377	11.8195	23030.5	WorldPop
76	Centre-Est	Boulgou	Bittou	-0.302249	11.2878	83214.7	WorldPop
77	Centre-Est	Boulgou	Boussouma	-0.696103	11.6824	29693.1	WorldPop
78	Centre-Est	Boulgou	Garango	-0.552934	11.8157	91383	WorldPop
79	Centre-Est	Boulgou	Komtoega	-0.684123	11.857	23045.1	WorldPop
80	Centre-Est	Boulgou	Niago	-0.776243	11.7633	24322.1	WorldPop
81	Centre-Est	Boulgou	Tenkodogo	-0.343354	11.7653	146319	WorldPop
82	Centre-Est	Boulgou	Zabre	-0.587859	11.1858	94692.8	WorldPop
83	Centre-Est	Boulgou	Zoaga	-0.598743	11.0162	12246.1	WorldPop
84	Centre-Est	Boulgou	Zonse	-0.582119	11.366	22279.8	WorldPop
85	Centre-Est	Koulpelogo	Dourtenga	0.0140327	11.6	10483.6	WorldPop
86	Centre-Est	Koulpelogo	Komin Yanga	0.201016	11.6794	45606	WorldPop
87	Centre-Est	Koulpelogo	Lalgaye	-0.0932819	11.5531	17442.8	WorldPop
88	Centre-Est	Koulpelogo	Ouargaye	0.0409433	11.4442	36294.1	WorldPop
89	Centre-Est	Koulpelogo	Sangha	0.153434	11.1747	51208.3	WorldPop
90	Centre-Est	Koulpelogo	Soudougui	0.386833	11.3329	54311.7	WorldPop
91	Centre-Est	Koulpelogo	Yargatenga	0.00217873	11.2241	45508.7	WorldPop
92	Centre-Est	Koulpelogo	Yonde	0.193024	11.4807	29936.1	WorldPop
93	Centre-Est	Kouritenga	Andemtenga	-0.297092	12.3825	55015.2	WorldPop
94	Centre-Est	Kouritenga	Baskoure	-0.219178	12.1712	12932.6	WorldPop
95	Centre-Est	Kouritenga	Dialgaye	-0.382437	11.925	31738.3	WorldPop
96	Centre-Est	Kouritenga	Goughin	-0.133584	12.1198	41455.3	WorldPop
97	Centre-Est	Kouritenga	Kando	-0.50356	12.418	39110.4	WorldPop
98	Centre-Est	Kouritenga	Koupela	-0.349506	12.1693	69349.4	WorldPop
99	Centre-Est	Kouritenga	Pouytenga	-0.431073	12.2521	94237.3	WorldPop
100	Centre-Est	Kouritenga	Tensobentenga	-0.265212	11.9664	22531.3	WorldPop
101	Centre-Est	Kouritenga	Yargo	-0.266287	12.0784	16295.5	WorldPop
102	Centre-Nord	Bam	Bourzanga	-1.53804	13.7209	53560.2	WorldPop
103	Centre-Nord	Bam	Guibare	-1.61616	13.0945	27516.9	WorldPop
104	Centre-Nord	Bam	Kongoussi	-1.56517	13.3611	83275.9	WorldPop
105	Centre-Nord	Bam	Nasre	-1.36923	13.319	11588.5	WorldPop
106	Centre-Nord	Bam	Rollo	-1.74842	13.5838	30733.5	WorldPop
107	Centre-Nord	Bam	Rouko	-1.65165	13.2108	15381.7	WorldPop
108	Centre-Nord	Bam	Sabce	-1.46945	13.2076	25912.1	WorldPop
109	Centre-Nord	Bam	Tikare	-1.76322	13.3594	40089.3	WorldPop
110	Centre-Nord	Bam	Zimtenga	-1.45523	13.473	25696.5	WorldPop
111	Centre-Nord	Namentenga	Boala	-0.670442	12.9275	27936.1	WorldPop
112	Centre-Nord	Namentenga	Boulsa	-0.540277	12.6792	94755.9	WorldPop
113	Centre-Nord	Namentenga	Bouroum	-0.624986	13.6838	51836.6	WorldPop
114	Centre-Nord	Namentenga	Dargo	-0.316963	12.7047	32644.4	WorldPop
115	Centre-Nord	Namentenga	Nagbingou	-0.484144	13.5716	18186.4	WorldPop
116	Centre-Nord	Namentenga	Tougouri	-0.511817	13.1995	86842.1	WorldPop
117	Centre-Nord	Namentenga	Yalogo	-0.34402	13.49	35344.4	WorldPop
118	Centre-Nord	Namentenga	Zeguedeguen	-0.438467	12.9175	24672.1	WorldPop
119	Centre-Nord	Sanmatenga	Barsalogo	-1.03776	13.5276	88977.4	WorldPop
120	Centre-Nord	Sanmatenga	Boussouma	-1.08733	12.9495	91803.8	WorldPop
121	Centre-Nord	Sanmatenga	Dablo	-1.19665	13.6764	23256.7	WorldPop
122	Centre-Nord	Sanmatenga	Kaya	-1.11804	13.1234	137871	WorldPop
123	Centre-Nord	Sanmatenga	Korsimoro	-1.16452	12.821	50297.9	WorldPop
124	Centre-Nord	Sanmatenga	Mane	-1.43844	13.0233	50957.9	WorldPop
125	Centre-Nord	Sanmatenga	Namissiguima	-1.29912	13.4648	11263.9	WorldPop
126	Centre-Nord	Sanmatenga	Pensa	-0.796175	13.6853	40518.9	WorldPop
127	Centre-Nord	Sanmatenga	Pibaore	-0.790235	12.8151	32277.7	WorldPop
128	Centre-Nord	Sanmatenga	Pissila	-0.827771	13.1943	112641	WorldPop
129	Centre-Nord	Sanmatenga	Ziga	-0.890761	12.714	39454.2	WorldPop
130	Centre-Ouest	Boulkiemde	Bingo	-1.88795	12.3031	17544.2	WorldPop
131	Centre-Ouest	Boulkiemde	Imasgo	-2.32299	12.4561	24775.1	WorldPop
132	Centre-Ouest	Boulkiemde	Kindi	-2.04517	12.4391	39344.4	WorldPop
133	Centre-Ouest	Boulkiemde	Kokologho	-1.89566	12.1903	47068.7	WorldPop
134	Centre-Ouest	Boulkiemde	Koudougou	-2.34973	12.2678	167664	WorldPop
135	Centre-Ouest	Boulkiemde	Nandiala	-2.16751	12.3584	35427.3	WorldPop
136	Centre-Ouest	Boulkiemde	Nanoro	-2.14052	12.6499	26594.5	WorldPop
137	Centre-Ouest	Boulkiemde	Pella	-2.04896	12.5799	21162.8	WorldPop
138	Centre-Ouest	Boulkiemde	Poa	-2.09935	12.2254	33373.3	WorldPop
139	Centre-Ouest	Boulkiemde	Ramongo	-2.28815	12.1847	24528.1	WorldPop
140	Centre-Ouest	Boulkiemde	Sabou	-2.19345	12.0804	49960.8	WorldPop
141	Centre-Ouest	Boulkiemde	Sigle	-1.88863	12.5459	32396.9	WorldPop
142	Centre-Ouest	Boulkiemde	Soaw	-2.18071	12.5264	17078.2	WorldPop
143	Centre-Ouest	Boulkiemde	Sourgou	-2.37805	12.0824	15273.5	WorldPop
144	Centre-Ouest	Boulkiemde	Thiou	-2.18881	11.9651	30763.8	WorldPop
145	Centre-Ouest	Sanguie	Dassa	-2.72742	12.419	15969.3	WorldPop
146	Centre-Ouest	Sanguie	Didyr	-2.61335	12.5699	44955.6	WorldPop
147	Centre-Ouest	Sanguie	Godyir	-2.5862	12.7323	21096.9	WorldPop
148	Centre-Ouest	Sanguie	Kordie	-2.39172	12.5551	21082.1	WorldPop
149	Centre-Ouest	Sanguie	Kyon	-2.64041	12.3244	21896.5	WorldPop
150	Centre-Ouest	Sanguie	Pouni	-2.4977	11.9456	43776.7	WorldPop
151	Centre-Ouest	Sanguie	Reo	-2.47518	12.3051	75131.3	WorldPop
152	Centre-Ouest	Sanguie	Tenado	-2.66659	12.201	51226.9	WorldPop
153	Centre-Ouest	Sanguie	Zamo	-2.75268	12.0001	17341.4	WorldPop
154	Centre-Ouest	Sanguie	Zawara	-2.69164	11.7627	23683.8	WorldPop
155	Centre-Ouest	Sissili	Bieha	-1.79814	11.1871	33717.6	WorldPop
156	Centre-Ouest	Sissili	Boura	-2.48062	11.1269	27663.6	WorldPop
157	Centre-Ouest	Sissili	Leo	-2.10385	11.097	62007.9	WorldPop
158	Centre-Ouest	Sissili	Nebielianayou	-2.34777	11.8236	8309.11	WorldPop
159	Centre-Ouest	Sissili	Niabouri	-2.61122	11.2807	20480.1	WorldPop
160	Centre-Ouest	Sissili	Silly	-2.49475	11.5822	32118.8	WorldPop
161	Centre-Ouest	Sissili	To	-2.2645	11.3562	52942.8	WorldPop
162	Centre-Ouest	Ziro	Bagata	-1.86317	11.8076	31549.5	WorldPop
163	Centre-Ouest	Ziro	Bougnounou	-2.0766	11.8775	23638.1	WorldPop
164	Centre-Ouest	Ziro	Dalo	-2.15842	11.7814	11505.4	WorldPop
165	Centre-Ouest	Ziro	Gao	-2.23784	11.6212	21677.8	WorldPop
166	Centre-Ouest	Ziro	Kassou	-2.00388	11.5206	44860.3	WorldPop
167	Centre-Ouest	Ziro	Sapouy	-1.6738	11.5663	62359	WorldPop
168	Centre-Sud	Bazega	Doulougou	-1.46918	11.9327	30007.1	WorldPop
169	Centre-Sud	Bazega	Gaongo	-1.0799	12.0253	28683	WorldPop
170	Centre-Sud	Bazega	Ipelce	-1.60127	11.8875	13379.9	WorldPop
171	Centre-Sud	Bazega	Kayao	-1.86345	12.031	37750.3	WorldPop
172	Centre-Sud	Bazega	Kombissiri	-1.32935	12.012	77457.8	WorldPop
173	Centre-Sud	Bazega	Sapone	-1.57758	12.0386	42956.2	WorldPop
174	Centre-Sud	Bazega	Toece	-1.29817	11.8131	37559.7	WorldPop
175	Centre-Sud	Nahouri	Guiaro	-1.4259	11.3166	21795.7	WorldPop
176	Centre-Sud	Nahouri	Po	-1.13927	11.1651	61688.6	WorldPop
177	Centre-Sud	Nahouri	Tiebele	-0.926006	11.0921	60708.8	WorldPop
178	Centre-Sud	Nahouri	Zecco	-0.897832	11.0037	33730.4	WorldPop
179	Centre-Sud	Nahouri	Ziou	-0.780349	11.0668	25252.8	WorldPop
180	Centre-Sud	Zoundweogo	Bere	-1.09803	11.8667	31986.8	WorldPop
181	Centre-Sud	Zoundweogo	Binde	-0.972883	11.7914	40716.2	WorldPop
182	Centre-Sud	Zoundweogo	Gogo	-0.923503	11.4903	42784.3	WorldPop
183	Centre-Sud	Zoundweogo	Gomboussougou	-0.738846	11.4056	52148.2	WorldPop
184	Centre-Sud	Zoundweogo	Guiba	-1.14571	11.6512	33333	WorldPop
185	Centre-Sud	Zoundweogo	Manga	-1.06333	11.6584	40323.6	WorldPop
186	Centre-Sud	Zoundweogo	Nobere	-1.22527	11.6059	37546	WorldPop
187	Est	Gnagna	Bilanga	0.0564706	12.5193	104026	WorldPop
188	Est	Gnagna	Bogande	-0.0632135	12.9454	96940.4	WorldPop
189	Est	Gnagna	Koalla	-0.0334846	13.3147	48649.7	WorldPop
190	Est	Gnagna	Liptougou	0.32288	13.0768	47001.6	WorldPop
191	Est	Gnagna	Mani	-0.22007	13.2445	76257	WorldPop
192	Est	Gnagna	Piela	-0.0841715	12.7233	64623.7	WorldPop
193	Est	Gnagna	Thion	-0.314789	13.0594	25804.7	WorldPop
194	Est	Gourma	Diabo	-0.00181022	11.9508	48246.7	WorldPop
195	Est	Gourma	Diapangou	0.169416	12.0898	29037.4	WorldPop
196	Est	Gourma	Fada Ngourma	0.432802	11.9987	147061	WorldPop
197	Est	Gourma	Matiakoali	1.02672	12.2515	61316.3	WorldPop
198	Est	Gourma	Tibga	0.0745503	12.2611	34275.9	WorldPop
199	Est	Gourma	Yamba	0.40472	12.3123	30732.5	WorldPop
200	Est	Komonjdjari	Bartiebougou	0.814783	12.9044	18036.7	WorldPop
201	Est	Komonjdjari	Foutouri	1.05485	12.8135	16592	WorldPop
202	Est	Komonjdjari	Gayeri	0.531111	12.6613	56925.2	WorldPop
203	Est	Kompienga	Kompienga	0.591159	11.1087	32344.6	WorldPop
204	Est	Kompienga	Madjoari	1.19029	11.4066	10500.7	WorldPop
205	Est	Kompienga	Pama	0.838682	11.4479	42499.9	WorldPop
206	Est	Tapoa	Botou	1.99656	12.5143	52508.7	WorldPop
207	Est	Tapoa	Diapaga	1.92424	12.0362	39137.2	WorldPop
208	Est	Tapoa	Kantchari	1.46538	12.4333	66491.4	WorldPop
209	Est	Tapoa	Logobou	1.68803	11.6024	69421.2	WorldPop
210	Est	Tapoa	Namounou	1.68711	11.8549	17127.8	WorldPop
211	Est	Tapoa	Partiaga	1.51079	11.9462	56263.3	WorldPop
212	Est	Tapoa	Tambarga	1.56976	11.7524	45729.8	WorldPop
213	Est	Tapoa	Tansarga	1.92128	11.8508	40526.8	WorldPop
214	Hauts-Bassins	Houet	Bama	-4.39461	11.4307	77848.1	WorldPop
215	Hauts-Bassins	Houet	Bobo-dioulasso	-4.29188	11.1772	683109	WorldPop
216	Hauts-Bassins	Houet	Dande	-4.5274	11.595	23524.2	WorldPop
217	Hauts-Bassins	Houet	Faramana	-4.56927	12.0342	17709.3	WorldPop
218	Hauts-Bassins	Houet	Fo	-4.54326	11.8992	23151.1	WorldPop
219	Hauts-Bassins	Houet	Karangasso-Sambla	-4.66258	11.2685	28813.2	WorldPop
220	Hauts-Bassins	Houet	Karangasso-Vigue	-3.92237	10.9456	83901.2	WorldPop
221	Hauts-Bassins	Houet	Koundougou	-4.51838	11.724	19457.3	WorldPop
222	Hauts-Bassins	Houet	Lena	-3.95366	11.2617	20703.2	WorldPop
223	Hauts-Bassins	Houet	Padema	-4.19037	11.7782	55083.6	WorldPop
224	Hauts-Bassins	Houet	Peni	-4.33595	10.8954	39098.5	WorldPop
225	Hauts-Bassins	Houet	Satiri	-4.04349	11.5681	40961.3	WorldPop
226	Hauts-Bassins	Houet	Toussiana	-4.65448	10.8988	19026.9	WorldPop
227	Hauts-Bassins	Kenedougou	Banzon	-4.83054	11.2863	16196.3	WorldPop
228	Hauts-Bassins	Kenedougou	Djigouera	-4.92365	11.1747	19463.7	WorldPop
229	Hauts-Bassins	Kenedougou	Kangala	-5.22255	11.0176	25026.8	WorldPop
230	Hauts-Bassins	Kenedougou	Kayan	-4.71726	11.8575	23241.4	WorldPop
231	Hauts-Bassins	Kenedougou	Koloko	-5.25417	11.1812	23373.2	WorldPop
232	Hauts-Bassins	Kenedougou	Kourinion	-4.78351	11.0284	16393.1	WorldPop
233	Hauts-Bassins	Kenedougou	Kourouma	-4.74245	11.558	40309	WorldPop
234	Hauts-Bassins	Kenedougou	Morolaba	-5.12441	11.8282	23388.4	WorldPop
235	Hauts-Bassins	Kenedougou	Ndorola	-4.89013	11.8226	33693.1	WorldPop
236	Hauts-Bassins	Kenedougou	Orodara	-4.97012	10.9771	34423.2	WorldPop
237	Hauts-Bassins	Kenedougou	Samogoyiri	-5.10353	10.9293	9013.12	WorldPop
238	Hauts-Bassins	Kenedougou	Samorogouan	-4.96707	11.4323	40237.1	WorldPop
239	Hauts-Bassins	Kenedougou	Soundo	-5.15463	11.5345	20074.3	WorldPop
240	Hauts-bassins	Tuy	Bekuy	-3.89033	11.676	18824.4	WorldPop
241	Hauts-bassins	Tuy	Bereba	-3.69179	11.6423	28073.5	WorldPop
242	Hauts-bassins	Tuy	Boni	-3.4011	11.5174	17955.8	WorldPop
243	Hauts-bassins	Tuy	Founzan	-3.2509	11.3866	36498.9	WorldPop
244	Hauts-bassins	Tuy	Hounde	-3.56527	11.4969	92638.8	WorldPop
245	Hauts-bassins	Tuy	Koti	-2.96858	11.4193	27144	WorldPop
246	Hauts-bassins	Tuy	Koumbia	-3.6561	11.2449	41032	WorldPop
247	Nord	Loroum	Banh	-2.43376	14.1239	35076.7	WorldPop
248	Nord	Loroum	Ouendigui	-1.90329	13.7055	31746.6	WorldPop
249	Nord	Loroum	Sole	-2.18954	14.1157	19463.7	WorldPop
250	Nord	Loroum	Titao	-2.08382	13.8592	75099.6	WorldPop
251	Nord	Passore	Arbole	-2.0205	12.8406	51361.9	WorldPop
252	Nord	Passore	Bagare	-2.63266	12.8896	26920.7	WorldPop
253	Nord	Passore	Bokin	-1.74933	13.0112	61725.2	WorldPop
254	Nord	Passore	Gompossom	-2.16708	13.0288	20506.1	WorldPop
255	Nord	Passore	Kirsi	-1.96459	12.9922	21097	WorldPop
256	Nord	Passore	Latodin	-2.45561	12.8683	31420.6	WorldPop
257	Nord	Passore	Pilimpikou	-2.19241	12.7395	19275.9	WorldPop
258	Nord	Passore	Samba	-2.38956	12.6947	42775.3	WorldPop
259	Nord	Passore	Yako	-2.27498	12.9331	94414.3	WorldPop
260	Nord	Yatenga	Barga	-2.33035	13.7858	32681.7	WorldPop
261	Nord	Yatenga	Kain	-2.73023	13.9751	13596.1	WorldPop
262	Nord	Yatenga	Kalsaka	-2.00488	13.1609	57925.9	WorldPop
263	Nord	Yatenga	Koumbri	-2.42752	13.8649	50788.2	WorldPop
264	Nord	Yatenga	Koussouka	-1.89122	13.3418	19088.8	WorldPop
265	Nord	Yatenga	Namissiguima	-2.2545	13.6377	39299.1	WorldPop
266	Nord	Yatenga	Ouahigouya	-2.41861	13.5881	150867	WorldPop
267	Nord	Yatenga	Oula	-2.24941	13.4479	50121	WorldPop
268	Nord	Yatenga	Rambo	-1.81701	13.2135	37908.4	WorldPop
269	Nord	Yatenga	Seguenega	-1.99885	13.4378	68338	WorldPop
270	Nord	Yatenga	Tangaye	-2.62905	13.5754	36533	WorldPop
271	Nord	Yatenga	Thyou	-2.70105	13.744	55793	WorldPop
272	Nord	Yatenga	Zogore	-2.57704	13.4116	20405.9	WorldPop
273	Nord	Zondoma	Bassi	-2.21611	13.3131	24163.7	WorldPop
274	Nord	Zondoma	Boussou	-2.55095	13.0564	26238.9	WorldPop
275	Nord	Zondoma	Gourcy	-2.37918	13.2115	94715.6	WorldPop
276	Nord	Zondoma	Leba	-2.39189	13.3604	10959.4	WorldPop
277	Nord	Zondoma	Tougo	-2.16049	13.202	33943	WorldPop
278	Plateau Central	Ganzourgou	Boudry	-0.756195	12.0463	89608.8	WorldPop
279	Plateau Central	Ganzourgou	Kogo	-0.704253	12.639	17513.6	WorldPop
280	Plateau Central	Ganzourgou	Meguet	-0.697854	12.3838	38841.4	WorldPop
281	Plateau Central	Ganzourgou	Mogtedo	-0.955878	12.1883	54775.1	WorldPop
282	Plateau Central	Ganzourgou	Salogo	-0.689059	12.4891	23832.6	WorldPop
283	Plateau Central	Ganzourgou	Zam	-0.925796	12.3821	45818.9	WorldPop
284	Plateau Central	Ganzourgou	Zorgho	-0.623931	12.2483	58036	WorldPop
285	Plateau Central	Ganzourgou	Zoungou	-0.515756	12.1028	33566.2	WorldPop
286	Plateau Central	Kourweogo	Bousse	-1.84658	12.6661	53134.7	WorldPop
287	Plateau Central	Kourweogo	Laye	-1.77131	12.5489	13640.5	WorldPop
288	Plateau Central	Kourweogo	Niou	-1.8467	12.7986	30184.8	WorldPop
289	Plateau Central	Kourweogo	Sourgoubila	-1.89351	12.4087	43980	WorldPop
290	Plateau Central	Kourweogo	Toeghen	-1.70731	12.7809	18100.4	WorldPop
291	Plateau Central	Oubritenga	Absouya	-0.987977	12.5807	29504.3	WorldPop
292	Plateau Central	Oubritenga	Dapelogo	-1.55346	12.714	40503.9	WorldPop
293	Plateau Central	Oubritenga	Loumbila	-1.41538	12.5253	31273.8	WorldPop
294	Plateau Central	Oubritenga	Nagreongo	-1.16461	12.4171	26334.9	WorldPop
295	Plateau Central	Oubritenga	Ourgou-Manga	-1.4953	12.8125	23336.3	WorldPop
296	Plateau Central	Oubritenga	Ziniare	-1.26312	12.5987	72374.5	WorldPop
297	Plateau Central	Oubritenga	Zitenga	-1.28226	12.7518	46713.8	WorldPop
298	Sahel	Oudalan	Deou	-0.690013	14.6825	28920.3	WorldPop
299	Sahel	Oudalan	Gorom Gorom	-0.24874	14.4158	120451	WorldPop
300	Sahel	Oudalan	Markoye	0.0836542	14.664	30770.2	WorldPop
301	Sahel	Oudalan	Oursi	-0.414981	14.6638	17745.6	WorldPop
302	Sahel	Oudalan	Tin Akoff	-0.383249	14.934	24218.1	WorldPop
303	Sahel	Seno	Bani	-0.158245	13.7088	66412.7	WorldPop
304	Sahel	Seno	Dori	-0.041794	14.0288	125883	WorldPop
305	Sahel	Seno	Falagountou	0.233995	14.2943	20472.7	WorldPop
306	Sahel	Seno	Gorgadji	-0.457666	13.9966	33789.1	WorldPop
307	Sahel	Seno	Sampelga	0.262701	13.7802	21438.1	WorldPop
308	Sahel	Seno	Seytenga	0.335857	14.0152	35166.1	WorldPop
309	Sahel	Soum	Aribinda	-0.820353	14.1706	102047	WorldPop
310	Sahel	Soum	Baraboule	-1.88283	14.1639	33745.6	WorldPop
311	Sahel	Soum	Diguel	-1.86095	14.3832	10391.3	WorldPop
312	Sahel	Soum	Djibo	-1.62179	14.1278	71224.5	WorldPop
313	Sahel	Soum	Kelbo	-1.16421	13.849	26964.3	WorldPop
314	Sahel	Soum	Koutougou	-0.992384	14.5554	21255.6	WorldPop
315	Sahel	Soum	Nassoumbou	-1.40452	14.5101	23318.9	WorldPop
316	Sahel	Soum	Pobe Mengao	-1.75812	13.9154	27052.4	WorldPop
317	Sahel	Soum	Tongomayel	-1.28272	14.0817	79728.1	WorldPop
318	Sahel	Yagha	Boundore	0.97739	13.3663	25368.4	WorldPop
319	Sahel	Yagha	Mansila	0.675585	13.1435	47863.9	WorldPop
320	Sahel	Yagha	Sebba	0.617743	13.4095	36096.8	WorldPop
321	Sahel	Yagha	Solhan	0.281029	13.4244	28590.2	WorldPop
322	Sahel	Yagha	Tankogounadie	0.719698	13.5604	18665.8	WorldPop
323	Sahel	Yagha	Titabe	0.411259	13.6776	23208.7	WorldPop
324	Sud-Ouest	Bougouriba	Bondigui	-3.5249	10.9825	19863.1	WorldPop
325	Sud-Ouest	Bougouriba	Diebougou	-3.2557	10.9441	49629.1	WorldPop
326	Sud-Ouest	Bougouriba	Dolo	-3.40899	10.8799	9326.39	WorldPop
327	Sud-Ouest	Bougouriba	Iolonioro	-3.53987	10.7358	23030.4	WorldPop
328	Sud-Ouest	Bougouriba	Tiankoura	-3.23585	10.7299	14938.3	WorldPop
329	Sud-Ouest	Ioba	Dano	-3.03199	11.1563	54348.3	WorldPop
330	Sud-Ouest	Ioba	Dissin	-2.94509	10.9363	43963.9	WorldPop
331	Sud-Ouest	Ioba	Gueguere	-3.24213	11.1278	36574.6	WorldPop
332	Sud-Ouest	Ioba	Koper	-2.88828	11.1026	18238.9	WorldPop
333	Sud-Ouest	Ioba	Niego	-2.6742	11.1237	9902.65	WorldPop
334	Sud-Ouest	Ioba	Oronkua	-3.1405	11.2895	23968	WorldPop
335	Sud-Ouest	Ioba	Ouessa	-2.75697	11.057	10937.8	WorldPop
336	Sud-Ouest	Ioba	Zambo	-3.02028	10.8294	20572	WorldPop
337	Sud-Ouest	Noumbiel	Batie	-2.91071	9.91145	35907.2	WorldPop
338	Sud-Ouest	Noumbiel	Boussoukoula	-3.07722	9.82531	7680.4	WorldPop
339	Sud-Ouest	Noumbiel	Kpere	-2.82923	9.57883	7373.25	WorldPop
340	Sud-Ouest	Noumbiel	Legmoin	-2.89859	10.1254	14533.4	WorldPop
341	Sud-Ouest	Noumbiel	Midebdo	-3.1782	10.0325	12478.7	WorldPop
342	Sud-Ouest	Poni	Bouroum Bouroum	-3.26038	10.5333	11562.6	WorldPop
343	Sud-Ouest	Poni	Boussera	-2.96046	10.367	19301	WorldPop
344	Sud-Ouest	Poni	Djigoue	-3.80766	10.0336	22641.7	WorldPop
345	Sud-Ouest	Poni	Gaoua	-3.187	10.3616	59404.8	WorldPop
346	Sud-Ouest	Poni	Gbomblora	-2.97189	10.2117	21518.4	WorldPop
347	Sud-Ouest	Poni	Kampti	-3.4585	10.0831	49310.4	WorldPop
348	Sud-Ouest	Poni	Loropeni	-3.55708	10.4318	51590.7	WorldPop
349	Sud-Ouest	Poni	Malba	-2.9956	10.4678	12531.8	WorldPop
350	Sud-Ouest	Poni	Nako	-3.0641	10.6019	30697.6	WorldPop
351	Sud-Ouest	Poni	Perigban	-3.33949	10.2141	9856.48	WorldPop

## Sheet: Zambia Coordinates
INDEX	PROVINCE	DISTRICT	CONSTITUENCY	WARD	LONGITUDE	LATITUDE	POPULATION	COORD SOURCE		KEY
1	Central	Chibombo	Chisamba	Chamuka	28.7829	-15.0022	20403	WorldPop		WorldPop = http://www.worldpop.org.uk/
2	Central	Chibombo	Chisamba	Chikokomene	28.587	-14.7228	15389	WorldPop		GADM = http://www.gadm.org/
3	Central	Chibombo	Chisamba	Chisamba	28.3697	-14.9596	22799	WorldPop		Stanford = https://purl.stanford.edu/rn812zx7730
4	Central	Chibombo	Chisamba	Liteta	28.1978	-14.7463	18930	WorldPop
5	Central	Chibombo	Chisamba	Mulungushi	28.84	-14.7254	6683	GADM
6	Central	Chibombo	Chisamba	Muswishi	28.6844	-14.5294	16046	WorldPop
7	Central	Chibombo	Katuba	Chalochabalenge	27.8497	-15.1952	7354	Stanford
8	Central	Chibombo	Katuba	Chunga	28.2578	-15.3192	7997	WorldPop
9	Central	Chibombo	Katuba	Kabile	27.7783	-15.1412	9877	WorldPop
10	Central	Chibombo	Katuba	Katuba	28.292	-15.1834	15309	WorldPop
11	Central	Chibombo	Katuba	Muchenje	27.9875	-15.2147	11074	WorldPop
12	Central	Chibombo	Katuba	Mungule	28.1716	-15.1996	25064	WorldPop
13	Central	Chibombo	Keembe	Chaloshi	28.1366	-14.9139	9136	WorldPop
14	Central	Chibombo	Keembe	Chibombo	28.0722	-14.6578	9770	GADM
15	Central	Chibombo	Keembe	Chikobo	28.0225	-14.7312	5506	WorldPop
16	Central	Chibombo	Keembe	Chitanda	27.6818	-14.6054	12305	WorldPop
17	Central	Chibombo	Keembe	Ipongo	27.3639	-14.5999	9376	WorldPop
18	Central	Chibombo	Keembe	Kakoma	27.9108	-14.6499	17895	WorldPop
19	Central	Chibombo	Keembe	Kalola	27.9568	-15.0112	13687	WorldPop
20	Central	Chibombo	Keembe	Keembe	27.6731	-14.9567	8871	WorldPop
21	Central	Chibombo	Keembe	Lunjofwa	27.4648	-14.8322	7619	WorldPop
22	Central	Chibombo	Keembe	Mashikili	27.7819	-14.8417	22675	WorldPop
23	Central	Kabwe	Bwacha	BenKapufi	28.411	-14.422	4738	WorldPop
24	Central	Kabwe	Bwacha	Bwacha	28.4388	-14.4063	9573	WorldPop
25	Central	Kabwe	Bwacha	Chililalila	28.4027	-14.4532	5439	WorldPop
26	Central	Kabwe	Bwacha	Chimanimani	28.4415	-14.3952	5022	WorldPop
27	Central	Kabwe	Bwacha	Chinyanja	28.4449	-14.5098	3169	GADM
28	Central	Kabwe	Bwacha	Kangomba	28.4465	-14.4758	4732	WorldPop
29	Central	Kabwe	Bwacha	Kawama	28.4186	-14.4149	10568	WorldPop
30	Central	Kabwe	Bwacha	Makululu	28.4254	-14.4394	3749	WorldPop
31	Central	Kabwe	Bwacha	Moomba	28.419	-14.4448	11437	WorldPop
32	Central	Kabwe	Bwacha	Munga	28.2269	-14.5647	3384	WorldPop
33	Central	Kabwe	Bwacha	Munyama	28.3685	-14.6077	2220	WorldPop
34	Central	Kabwe	Bwacha	Muwowo	28.4309	-14.3786	1723	WorldPop
35	Central	Kabwe	Bwacha	MuwowoEast	28.4484	-14.3897	6431	GADM
36	Central	Kabwe	Bwacha	Ngungu	28.4443	-14.3868	5416	WorldPop
37	Central	Kabwe	Bwacha	Zambezi	28.4058	-14.4438	7796	WorldPop
38	Central	Kabwe	Kabwe	Chirwa	28.4627	-14.4568	26171	WorldPop
39	Central	Kabwe	Kabwe	DavidRamushu	28.4527	-14.4459	7988	GADM
40	Central	Kabwe	Kabwe	Highridge	28.4527	-14.4452	6982	WorldPop
41	Central	Kabwe	Kabwe	JustineKabwe	28.4353	-14.4471	5371	WorldPop
42	Central	Kabwe	Kabwe	Kalonga	28.461	-14.4368	10466	WorldPop
43	Central	Kabwe	Kabwe	Kaputula	28.4652	-14.4035	13238	WorldPop
44	Central	Kabwe	Kabwe	Luangwa	28.4471	-14.4246	15845	WorldPop
45	Central	Kabwe	Kabwe	Luansase	28.4804	-14.4473	3040	WorldPop
46	Central	Kabwe	Kabwe	Mpima	28.4783	-14.4024	6607	WorldPop
47	Central	Kabwe	Kabwe	Nakoli	28.4554	-14.3979	9767	WorldPop
48	Central	Kabwe	Kabwe	Njanji	28.4443	-14.4577	6651	WorldPop
49	Central	Kabwe	Kabwe	Waya	28.4743	-14.4732	5391	WorldPop
50	Central	Kapiri Mposhi	Kapiri Mposhi	Chang?ndo	28.9148	-14.2053	22859	WorldPop
51	Central	Kapiri Mposhi	Kapiri Mposhi	Chimbwelo	28.0656	-14.4036	43087	GADM
52	Central	Kapiri Mposhi	Kapiri Mposhi	Chipepo	28.07	-14.4019	13555	WorldPop
53	Central	Kapiri Mposhi	Kapiri Mposhi	Kakwelesa	28.7979	-14.4225	23722	WorldPop
54	Central	Kapiri Mposhi	Kapiri Mposhi	Kapandwe	28.5544	-13.9479	3758	GADM
55	Central	Kapiri Mposhi	Kapiri Mposhi	KapiriCentral	28.6416	-13.952	14786	WorldPop
56	Central	Kapiri Mposhi	Kapiri Mposhi	Kapumba	29.0103	-14.5531	5922	Stanford
57	Central	Kapiri Mposhi	Kapiri Mposhi	Kashitu	28.0591	-14.075	7013	GADM
58	Central	Kapiri Mposhi	Kapiri Mposhi	Luanchele	28.9334	-13.9531	13674	GADM
59	Central	Kapiri Mposhi	Kapiri Mposhi	Lunchu	28.8415	-13.9474	30436	WorldPop
60	Central	Kapiri Mposhi	Kapiri Mposhi	Mpunde	28.41	-14.1028	24812	WorldPop
61	Central	Kapiri Mposhi	Kapiri Mposhi	Mukumbwe	28.7966	-13.769	14506	GADM
62	Central	Kapiri Mposhi	Kapiri Mposhi	Mushimbili	27.1561	-13.9876	17957	GADM
63	Central	Kapiri Mposhi	Kapiri Mposhi	Ngabwe	27.156	-13.9915	4754	WorldPop
64	Central	Mkushi	Mkushi North	Chalata	29.6767	-13.5593	14041	WorldPop
65	Central	Mkushi	Mkushi North	Chibefwe	29.4026	-13.6192	19641	WorldPop
66	Central	Mkushi	Mkushi North	Chikanda	29.4802	-14.0972	3493	WorldPop
67	Central	Mkushi	Mkushi North	Masofu	29.0627	-13.5177	3766	Stanford
68	Central	Mkushi	Mkushi North	Matuka	29.215	-14.1322	16250	GADM
69	Central	Mkushi	Mkushi North	Munda	29.2185	-14.13	15094	WorldPop
70	Central	Mkushi	Mkushi North	Mushibemba	29.0915	-13.6692	11060	GADM
71	Central	Mkushi	Mkushi North	Nkumbi	29.1026	-13.6763	12428	WorldPop
72	Central	Mkushi	Mkushi North	Nshinso	29.6829	-13.8075	9559	WorldPop
73	Central	Mkushi	Mkushi North	Tembwe	29.2612	-13.8602	9629	WorldPop
74	Central	Mkushi	Mkushi North	UpperLunsefwa	29.4054	-13.477	12135	WorldPop
75	Central	Mkushi	Mkushi South	Chapaba	29.9664	-14.3122	1682	GADM
76	Central	Mkushi	Mkushi South	Chingombe	29.9678	-14.3194	2179	WorldPop
77	Central	Mkushi	Mkushi South	Kalwa	29.504	-14.3906	3955	GADM
78	Central	Mkushi	Mkushi South	Kamimbya	29.5084	-14.3907	4975	WorldPop
79	Central	Mkushi	Mkushi South	Mwalala	29.1806	-14.8338	2108	WorldPop
80	Central	Mkushi	Mkushi South	Nkomashi	26.8687	-15.2342	9808	GADM
81	Central	Mumbwa	Mumbwa	Chibolyo	26.8624	-15.2402	5625	WorldPop
82	Central	Mumbwa	Mumbwa	Kalwanyembe	26.913	-14.638	7773	WorldPop
83	Central	Mumbwa	Mumbwa	Lutale	27.0887	-14.3507	9728	GADM
84	Central	Mumbwa	Mumbwa	Mpusu	27.0819	-14.345	7089	WorldPop
85	Central	Mumbwa	Mumbwa	Mumba	26.8575	-14.9758	13828	WorldPop
86	Central	Mumbwa	Mumbwa	Mupona	27.0621	-14.9847	20535	WorldPop
87	Central	Mumbwa	Mumbwa	Nalusanga	26.1033	-14.9568	9909	WorldPop
88	Central	Mumbwa	Mumbwa	Nambala	27.0144	-15.1998	5460	WorldPop
89	Central	Mumbwa	Mumbwa	Shimbizhi	27.0857	-14.9627	5791	WorldPop
90	Central	Mumbwa	Mwembezhi	Chabota	27.6518	-15.2784	6197	WorldPop
91	Central	Mumbwa	Mwembezhi	Kalundu	27.7331	-15.3858	6917	Stanford
92	Central	Mumbwa	Mwembezhi	Lutondo	27.881	-15.4227	5125	GADM
93	Central	Mumbwa	Mwembezhi	Makombwe	27.8812	-15.4225	4515	WorldPop
94	Central	Mumbwa	Mwembezhi	Milandu	27.6495	-15.4916	10952	WorldPop
95	Central	Mumbwa	Mwembezhi	Nampundwe	27.8824	-15.5163	15845	WorldPop
96	Central	Mumbwa	Nangoma	Chisalu	27.4777	-15.246	20372	WorldPop
97	Central	Mumbwa	Nangoma	Choma	27.3801	-15.3969	7917	WorldPop
98	Central	Mumbwa	Nangoma	Myooye	27.2063	-15.2024	4377	WorldPop
99	Central	Mumbwa	Nangoma	Nakasaka	27.2275	-14.9861	13013	WorldPop
100	Central	Mumbwa	Nangoma	Nalubanda	27.1874	-15.4081	11084	WorldPop
101	Central	Mumbwa	Nangoma	Nangoma	27.3824	-15.0603	14749	WorldPop
102	Central	Mumbwa	Nangoma	Shichanzu	27.2287	-15.251	11527	Stanford
103	Central	Serenje	Chitambo	Chalilo	30.3542	-12.5767	6852	WorldPop
104	Central	Serenje	Chitambo	Chipundu	30.3301	-12.3658	7177	WorldPop
105	Central	Serenje	Chitambo	Chitambo	30.6474	-12.8576	9535	WorldPop
106	Central	Serenje	Chitambo	Lulimala	29.9857	-12.2444	8689	WorldPop
107	Central	Serenje	Chitambo	Luombwa	29.9604	-12.5422	1951	WorldPop
108	Central	Serenje	Chitambo	Mpelembe	30.416	-12.8719	2044	GADM
109	Central	Serenje	Chitambo	Muchinka	30.4048	-12.8632	10155	WorldPop
110	Central	Serenje	Muchinga	Chibale	30.137	-13.6751	7475	WorldPop
111	Central	Serenje	Muchinga	Chisomo	30.63	-13.7435	2484	WorldPop
112	Central	Serenje	Muchinga	Kabansa	30.9984	-13.4641	773	WorldPop
113	Central	Serenje	Muchinga	Kanona	30.6854	-13.234	6335	WorldPop
114	Central	Serenje	Muchinga	Lukunsanshi	30.4969	-13.38	3478	WorldPop
115	Central	Serenje	Muchinga	Mailo	30.8484	-13.0321	7204	WorldPop
116	Central	Serenje	Muchinga	Masaninga	29.9739	-13.5004	13100	WorldPop
117	Central	Serenje	Muchinga	Sancha	30.3373	-13.5199	5414	WorldPop
118	Central	Serenje	Muchinga	Serenje	31.1464	-13.3041	5159	WorldPop
119	Central	Serenje	Serenje	Ibolelo	30.2288	-13.2298	22212	WorldPop
120	Central	Serenje	Serenje	Kabamba	30.3762	-13.1883	7287	WorldPop
121	Central	Serenje	Serenje	Lupiya	29.965	-13.2568	7388	GADM
122	Central	Serenje	Serenje	Muchinga	29.9893	-13.2496	15694	WorldPop
123	Central	Serenje	Serenje	Musangashi	29.9954	-12.9564	2637	WorldPop
124	Central	Serenje	Serenje	Nganswa	30.184	-12.802	7109	WorldPop
125	Central	Chililabombwe	Chililabombwe	AnoyaZulu	27.7793	-12.2864	1366	Stanford
126	Copperbelt	Chililabombwe	Chililabombwe	Chilimina	27.5989	-12.3314	2601	Stanford
127	Copperbelt	Chililabombwe	Chililabombwe	Chitambi	27.9816	-12.4186	580	Stanford
128	Copperbelt	Chililabombwe	Chililabombwe	Chitimukulu	27.8302	-12.3666	2790	Stanford
129	Copperbelt	Chililabombwe	Chililabombwe	HelenKaunda	27.8155	-12.3622	2991	Stanford
130	Copperbelt	Chililabombwe	Chililabombwe	JamesPhiri	27.8216	-12.3659	7198	Stanford
131	Copperbelt	Chililabombwe	Chililabombwe	JosephMwila	27.7503	-12.2968	3506	Stanford
132	Copperbelt	Chililabombwe	Chililabombwe	Kafue	27.8299	-12.3797	3769	Stanford
133	Copperbelt	Chililabombwe	Chililabombwe	Kakoso	27.8541	-12.3731	5910	Stanford
134	Copperbelt	Chililabombwe	Chililabombwe	Kamina	27.8292	-12.3599	3936	Stanford
135	Copperbelt	Chililabombwe	Chililabombwe	Kawama	27.8787	-12.2675	1538	Stanford
136	Copperbelt	Chililabombwe	Chililabombwe	MathewNkoloma	27.8191	-12.3715	5439	Stanford
137	Copperbelt	Chililabombwe	Chililabombwe	Miteta	27.871	-12.3363	5992	Stanford
138	Copperbelt	Chililabombwe	Chililabombwe	Miyanda	27.701	-12.3576	2372	Stanford
139	Copperbelt	Chililabombwe	Chililabombwe	Mukuka	27.8326	-12.3575	5902	Stanford
140	Copperbelt	Chililabombwe	Chililabombwe	Mumba	27.8461	-12.3645	2146	Stanford
141	Copperbelt	Chililabombwe	Chililabombwe	Mvula	27.8254	-12.372	2771	Stanford
142	Copperbelt	Chililabombwe	Chililabombwe	Nakatindi	27.8356	-12.3621	7111	Stanford
143	Copperbelt	Chililabombwe	Chililabombwe	Ngebe	27.827	-12.3607	4491	Stanford
144	Copperbelt	Chililabombwe	Chililabombwe	Silwizya	27.7862	-12.3925	762	Stanford
145	Copperbelt	Chililabombwe	Chililabombwe	Yeta	27.8277	-12.3648	4470	Stanford
146	Copperbelt	Chililabombwe	Chililabombwe	YotamMuleya	27.8317	-12.3534	12889	Stanford
147	Copperbelt	Chingola	Chingola	Chabanyama	27.8406	-12.5626	7004	Stanford
148	Copperbelt	Chingola	Chingola	Chifwembe	27.8386	-12.5674	3897	Stanford
149	Copperbelt	Chingola	Chingola	Chikola	27.8506	-12.5552	8473	Stanford
150	Copperbelt	Chingola	Chingola	Chingola	27.8883	-12.5534	7953	Stanford
151	Copperbelt	Chingola	Chingola	Chitimukulu	27.8347	-12.5564	7873	Stanford
152	Copperbelt	Chingola	Chingola	Chiwempala	27.8478	-12.5438	12197	Stanford
153	Copperbelt	Chingola	Chingola	Ipafu	27.6956	-12.555	5517	Stanford
154	Copperbelt	Chingola	Chingola	Kabungo	27.84	-12.505	7623	Stanford
155	Copperbelt	Chingola	Chingola	Kalilo	27.7596	-12.4785	6034	Stanford
156	Copperbelt	Chingola	Chingola	Kasompe	27.9189	-12.6472	5084	Stanford
157	Copperbelt	Chingola	Chingola	Lulamba	27.8254	-12.622	14608	Stanford
158	Copperbelt	Chingola	Chingola	Maiteneke	27.8314	-12.5659	10659	Stanford
159	Copperbelt	Chingola	Chingola	Mimbula	27.8827	-12.7042	6532	Stanford
160	Copperbelt	Chingola	Chingola	Muchinshi	27.552	-12.4813	3844	Stanford
161	Copperbelt	Chingola	Chingola	Musenga	27.959	-12.6274	2593	Stanford
162	Copperbelt	Chingola	Chingola	Mutenda	27.4515	-12.3699	5355	Stanford
163	Copperbelt	Chingola	Chingola	Twatasha	27.8436	-12.5669	7862	Stanford
164	Copperbelt	Chingola	Nchanga	Buntungwa	27.8835	-12.5176	11867	Stanford
165	Copperbelt	Chingola	Nchanga	Bupalo	28.0061	-12.548	2266	Stanford
166	Copperbelt	Chingola	Nchanga	Kabundi	27.8839	-12.5303	6852	Stanford
167	Copperbelt	Chingola	Nchanga	Kapisha	27.9127	-12.5324	32328	Stanford
168	Copperbelt	Chingola	Nchanga	Kasala	27.8936	-12.5247	6822	Stanford
169	Copperbelt	Chingola	Nchanga	Kwacha	27.8619	-12.5171	5414	Stanford
170	Copperbelt	Chingola	Nchanga	Luano	27.9646	-12.4946	761	Stanford
171	Copperbelt	Chingola	Nchanga	Nchanga	27.8614	-12.5236	5347	Stanford
172	Copperbelt	Chingola	Nchanga	Nsansa	27.8761	-12.5206	9704	Stanford
173	Copperbelt	Chingola	Nchanga	Sekela	27.8706	-12.5226	5604	Stanford
174	Copperbelt	Kalulushi	Kalulushi	Buseko	28.1247	-12.8563	3368	Stanford
175	Copperbelt	Kalulushi	Kalulushi	Chambishi	28.0502	-12.6327	300	Stanford
176	Copperbelt	Kalulushi	Kalulushi	Chankalamo	27.9688	-12.8601	3118	Stanford
177	Copperbelt	Kalulushi	Kalulushi	Chati	27.8382	-12.8027	8325	Stanford
178	Copperbelt	Kalulushi	Kalulushi	Chembe	27.9963	-12.8083	1647	Stanford
179	Copperbelt	Kalulushi	Kalulushi	Chibuluma	28.136	-12.8489	3245	Stanford
180	Copperbelt	Kalulushi	Kalulushi	Chisupa	28.1237	-12.8817	4142	Stanford
181	Copperbelt	Kalulushi	Kalulushi	Dongwe	28.0958	-12.8503	1524	Stanford
182	Copperbelt	Kalulushi	Kalulushi	Ichimpe	28.0785	-12.8256	3110	Stanford
183	Copperbelt	Kalulushi	Kalulushi	Kafue	28.0693	-12.8622	10476	Stanford
184	Copperbelt	Kalulushi	Kalulushi	Kalanga	28.0933	-12.8463	7335	Stanford
185	Copperbelt	Kalulushi	Kalulushi	Kalengwa	28.13	-12.8495	1816	Stanford
186	Copperbelt	Kalulushi	Kalulushi	Kalungwishi	28.0962	-12.842	3376	Stanford
187	Copperbelt	Kalulushi	Kalulushi	Kankonshi	28.1297	-12.8594	1421	Stanford
188	Copperbelt	Kalulushi	Kalulushi	Luapula	28.1001	-12.84	3054	Stanford
189	Copperbelt	Kalulushi	Kalulushi	Lubuto	28.0885	-12.8412	4013	Stanford
190	Copperbelt	Kalulushi	Kalulushi	Lukoshi	28.1322	-12.6316	1416	Stanford
191	Copperbelt	Kalulushi	Kalulushi	Lulamba	28.0878	-12.7344	4473	Stanford
192	Copperbelt	Kalulushi	Kalulushi	Musakashi	28.0216	-12.6174	966	Stanford
193	Copperbelt	Kalulushi	Kalulushi	Mwambashi	28.0183	-12.6945	3269	Stanford
194	Copperbelt	Kalulushi	Kalulushi	Ngweshi	28.1	-12.8466	3092	Stanford
195	Copperbelt	Kalulushi	Kalulushi	Twaiteka	28.0739	-12.6217	22720	Stanford
196	Copperbelt	Kitwe	Chimwemwe	Buntungwa	28.1981	-12.7703	17172	Stanford
197	Copperbelt	Kitwe	Chimwemwe	Chimwemwe	28.208	-12.7761	14074	Stanford
198	Copperbelt	Kitwe	Chimwemwe	Itimpi	28.159	-12.7128	11503	Stanford
199	Copperbelt	Kitwe	Chimwemwe	Kawama	28.2037	-12.7149	37613	Stanford
200	Copperbelt	Kitwe	Chimwemwe	Lubuto	28.2011	-12.7802	11938	Stanford
201	Copperbelt	Kitwe	Chimwemwe	Twatasha	28.185	-12.7615	23838	Stanford
202	Copperbelt	Kitwe	Kamfinsa	Bupe	28.2398	-12.845	16997	Stanford
203	Copperbelt	Kitwe	Kamfinsa	Kafue	28.3495	-12.7965	6961	Stanford
204	Copperbelt	Kitwe	Kamfinsa	Kamfinsa	28.3495	-12.7965	13774	Stanford
205	Copperbelt	Kitwe	Kamfinsa	Ndeke	28.2508	-12.8634	49029	Stanford
206	Copperbelt	Kitwe	Kwacha	Bulangililo	28.2324	-12.7748	27630	Stanford
207	Copperbelt	Kitwe	Kwacha	Chantete	28.2647	-12.8008	2987	Stanford
208	Copperbelt	Kitwe	Kwacha	Ipusukilo	28.2458	-12.7791	43037	Stanford
209	Copperbelt	Kitwe	Kwacha	Kwacha	28.2237	-12.7805	18222	Stanford
210	Copperbelt	Kitwe	Kwacha	Lubwa	28.2405	-12.8261	12556	Stanford
211	Copperbelt	Kitwe	Kwacha	Riverside	28.2384	-12.8023	35564	Stanford
212	Copperbelt	Kitwe	Nkana	Buchi	28.2114	-12.7882	22975	Stanford
213	Copperbelt	Kitwe	Nkana	Kamakonde	28.1426	-12.7822	3842	Stanford
214	Copperbelt	Kitwe	Nkana	Mindolo	28.1573	-12.8097	15257	Stanford
215	Copperbelt	Kitwe	Nkana	Miseshi	28.1884	-12.7999	17141	Stanford
216	Copperbelt	Kitwe	Nkana	Mukuba	28.2012	-12.8069	5742	Stanford
217	Copperbelt	Kitwe	Nkana	Parklands	28.2161	-12.8081	7394	Stanford
218	Copperbelt	Kitwe	Nkana	Rokana	28.2064	-12.8354	11585	Stanford
219	Copperbelt	Kitwe	Wusakile	Chamboli	28.2265	-12.8655	21845	Stanford
220	Copperbelt	Kitwe	Wusakile	Chibote	28.2221	-12.8498	16524	Stanford
221	Copperbelt	Kitwe	Wusakile	Limaposa	28.2162	-12.9192	2151	Stanford
222	Copperbelt	Kitwe	Wusakile	Luangwa	28.2162	-12.9192	30065	Stanford
223	Copperbelt	Kitwe	Wusakile	Wusakile	28.2134	-12.8487	24676	Stanford
224	Copperbelt	Luanshya	Luanshya	Buntungwa	28.386	-13.1666	14970	Stanford
225	Copperbelt	Luanshya	Luanshya	Buteko	28.4342	-13.1143	9851	Stanford
226	Copperbelt	Luanshya	Luanshya	Chifulube	28.4462	-13.2004	801	Stanford
227	Copperbelt	Luanshya	Luanshya	Chitwi	28.5165	-13.1748	2241	Stanford
228	Copperbelt	Luanshya	Luanshya	Fisenge	28.488	-13.0616	6363	Stanford
229	Copperbelt	Luanshya	Luanshya	JamesPhiri	28.4327	-13.1393	8325	Stanford
230	Copperbelt	Luanshya	Luanshya	LeviChiko	28.4249	-13.147	7700	Stanford
231	Copperbelt	Luanshya	Luanshya	Mikomfwa	28.4359	-13.1556	11557	Stanford
232	Copperbelt	Luanshya	Luanshya	Mipundu	28.4146	-13.155	5496	Stanford
233	Copperbelt	Luanshya	Luanshya	Misaka	28.4279	-13.0361	10389	Stanford
234	Copperbelt	Luanshya	Luanshya	Mpelembe	28.4097	-13.119	6173	Stanford
235	Copperbelt	Luanshya	Luanshya	Mulungushi	28.4171	-13.1606	5483	Stanford
236	Copperbelt	Luanshya	Luanshya	Twashuka	28.4557	-13.1619	839	Stanford
237	Copperbelt	Luanshya	Luanshya	Zambezi	28.4239	-13.1604	6652	Stanford
238	Copperbelt	Luanshya	Roan	Baluba	28.329	-13.0995	3408	Stanford
239	Copperbelt	Luanshya	Roan	Chilabula	28.3045	-13.1566	1656	Stanford
240	Copperbelt	Luanshya	Roan	JustineKabwe	28.3395	-13.1071	4127	Stanford
241	Copperbelt	Luanshya	Roan	Kafubu	28.381	-13.1268	3107	Stanford
242	Copperbelt	Luanshya	Roan	Kafue	28.3566	-13.1258	7872	Stanford
243	Copperbelt	Luanshya	Roan	Kansengu	28.3177	-13.099	4973	Stanford
244	Copperbelt	Luanshya	Roan	Kawama	28.2521	-13.09	1894	Stanford
245	Copperbelt	Luanshya	Roan	Lumumba	28.37	-13.1281	6970	Stanford
246	Copperbelt	Luanshya	Roan	Milyashi	28.3177	-13.1097	6327	Stanford
247	Copperbelt	Luanshya	Roan	Mpatamatu	28.3372	-13.1152	4875	Stanford
248	Copperbelt	Luanshya	Roan	MuvaHill	28.3134	-13.0105	1572	Stanford
249	Copperbelt	Luanshya	Roan	Ngebe	28.3082	-13.1071	4106	Stanford
250	Copperbelt	Luanshya	Roan	Nkoloma	28.3748	-13.1379	2634	Stanford
251	Copperbelt	Luanshya	Roan	Nkulumashimba	28.325	-13.1053	2756	Stanford
252	Copperbelt	Lufwanyama	Lufwanyama	boso	27.6242	-12.6605	6033	Stanford
253	Copperbelt	Lufwanyama	Lufwanyama	Bulaya	28.1388	-13.0305	586	Stanford
254	Copperbelt	Lufwanyama	Lufwanyama	chantete	28.0721	-13.009	784	Stanford
255	Copperbelt	Lufwanyama	Lufwanyama	Chinbanga	27.9834	-12.9107	11954	Stanford
256	Copperbelt	Lufwanyama	Lufwanyama	Kabundia	27.4567	-12.7747	6766	Stanford
257	Copperbelt	Lufwanyama	Lufwanyama	Kafubu	27.7984	-13.0484	6551	Stanford
258	Copperbelt	Lufwanyama	Lufwanyama	Kansonka	27.6421	-12.9189	5981	Stanford
259	Copperbelt	Lufwanyama	Lufwanyama	Kasanta	27.2903	-12.5251	5594	Stanford
260	Copperbelt	Lufwanyama	Lufwanyama	Lufwanyama	27.4747	-13.0137	3183	Stanford
261	Copperbelt	Lufwanyama	Lufwanyama	Luswishi	27.2015	-12.7494	3514	Stanford
262	Copperbelt	Lufwanyama	Lufwanyama	Mibenge	28.0112	-13.0634	3477	Stanford
263	Copperbelt	Lufwanyama	Lufwanyama	Mpindi	27.4022	-13.2759	3506	Stanford
264	Copperbelt	Lufwanyama	Lufwanyama	Mukumbo	28.0338	-13.2474	4266	Stanford
265	Copperbelt	Lufwanyama	Lufwanyama	Mushingashi	27.0461	-12.8375	4412	Stanford
266	Copperbelt	Lufwanyama	Lufwanyama	Mwelushi	27.8375	-13.2527	4228	Stanford
267	Copperbelt	Lufwanyama	Lufwanyama	Sokotwe	28.0633	-12.9468	4707	Stanford
268	Copperbelt	Masaiti	Kafulafuta	Chondwe	28.8223	-13.1848	9152	Stanford
269	Copperbelt	Masaiti	Kafulafuta	Ishitwe	28.819	-13.5119	4587	Stanford
270	Copperbelt	Masaiti	Kafulafuta	Katonte	28.9692	-13.4247	724	Stanford
271	Copperbelt	Masaiti	Kafulafuta	Majaliwa	28.7778	-12.9994	6788	Stanford
272	Copperbelt	Masaiti	Kafulafuta	Miengwe	28.7277	-13.4199	8569	Stanford
273	Copperbelt	Masaiti	Kafulafuta	Mutaba	28.8646	-13.3156	6744	Stanford
274	Copperbelt	Masaiti	Kafulafuta	Mwatishi	28.6855	-12.8999	5531	Stanford
275	Copperbelt	Masaiti	Masaiti	Chilulu	28.3759	-13.2661	3539	Stanford
276	Copperbelt	Masaiti	Masaiti	Chinondo	28.5718	-13.4814	4026	Stanford
277	Copperbelt	Masaiti	Masaiti	Kashitu	28.6561	-13.626	7489	Stanford
278	Copperbelt	Masaiti	Masaiti	Katuba	28.5442	-13.2728	5813	Stanford
279	Copperbelt	Masaiti	Masaiti	Luansobe	28.5405	-13.6253	5146	Stanford
280	Copperbelt	Masaiti	Masaiti	Lumano	28.6534	-13.1567	8461	Stanford
281	Copperbelt	Masaiti	Masaiti	Masangano	28.673	-13.2583	8880	Stanford
282	Copperbelt	Masaiti	Masaiti	Miputu	28.2464	-13.2099	4509	Stanford
283	Copperbelt	Masaiti	Masaiti	Mishikishi	28.6696	-13.3484	6079	Stanford
284	Copperbelt	Masaiti	Masaiti	Shimibanga	28.4443	-13.2895	6466	Stanford
285	Copperbelt	Mpongwe	Mpongwe	Ibenga	28.4237	-13.5587	15918	Stanford
286	Copperbelt	Mpongwe	Mpongwe	Kalweo	28.4814	-13.8076	7588	Stanford
287	Copperbelt	Mpongwe	Mpongwe	Kanyenda	28.2836	-13.3847	8375	Stanford
288	Copperbelt	Mpongwe	Mpongwe	Kasamba	28.2076	-13.2956	1721	Stanford
289	Copperbelt	Mpongwe	Mpongwe	Kashiba	27.9469	-13.4671	10300	Stanford
290	Copperbelt	Mpongwe	Mpongwe	Kasonga	27.5081	-13.6138	2148	Stanford
291	Copperbelt	Mpongwe	Mpongwe	Luswishi	27.0982	-13.5679	1447	Stanford
292	Copperbelt	Mpongwe	Mpongwe	Mikata	28.2796	-13.6826	9794	Stanford
293	Copperbelt	Mpongwe	Mpongwe	Mpongwe	28.146	-13.4526	10848	Stanford
294	Copperbelt	Mpongwe	Mpongwe	Munkumpu	27.7735	-13.586	8141	Stanford
295	Copperbelt	Mpongwe	Mpongwe	Musofu	28.0425	-13.7752	3052	Stanford
296	Copperbelt	Mpongwe	Mpongwe	Nampamba	28.1737	-13.696	12433	Stanford
297	Copperbelt	Mufulira	Kankoyo	Buntungwa	28.2376	-12.5631	4400	Stanford
298	Copperbelt	Mufulira	Kankoyo	Butondo	28.1172	-12.447	8353	Stanford
299	Copperbelt	Mufulira	Kankoyo	Fibusa	28.2221	-12.53	5874	Stanford
300	Copperbelt	Mufulira	Kankoyo	JohnKapengele	28.2519	-12.5599	5665	Stanford
301	Copperbelt	Mufulira	Kankoyo	KangwaNsuluka	28.1118	-12.5734	941	Stanford
302	Copperbelt	Mufulira	Kankoyo	Kwacha	28.2184	-12.5466	5210	Stanford
303	Copperbelt	Mufulira	Kankoyo	Luansobe	28.193	-12.4944	6690	Stanford
304	Copperbelt	Mufulira	Kankoyo	Mpelembe	28.2411	-12.5264	7469	Stanford
305	Copperbelt	Mufulira	Kantanshi	Bwafwano	28.2406	-12.5546	4046	Stanford
306	Copperbelt	Mufulira	Kantanshi	BwembyaSilwizya	28.2235	-12.5437	3495	Stanford
307	Copperbelt	Mufulira	Kantanshi	DavidKaunda	28.2453	-12.5422	1667	Stanford
308	Copperbelt	Mufulira	Kantanshi	FrancisMukuka	28.2753	-12.5398	7596	Stanford
309	Copperbelt	Mufulira	Kantanshi	LeyaMukutu	28.2355	-12.544	4280	Stanford
310	Copperbelt	Mufulira	Kantanshi	MainaSoko	28.2574	-12.555	4737	Stanford
311	Copperbelt	Mufulira	Kantanshi	Minambe	28.307	-12.4601	3598	Stanford
312	Copperbelt	Mufulira	Kantanshi	Mulundu	28.3996	-12.5681	9106	Stanford
313	Copperbelt	Mufulira	Kantanshi	Mulungushi	28.2351	-12.5511	8525	Stanford
314	Copperbelt	Mufulira	Kantanshi	Shinde	28.2298	-12.5479	9994	Stanford
315	Copperbelt	Mufulira	Mufulira	Bwananyina	28.2469	-12.6277	10986	Stanford
316	Copperbelt	Mufulira	Mufulira	Chachacha	28.2523	-12.5716	10148	Stanford
317	Copperbelt	Mufulira	Mufulira	DavidKaunda	28.2655	-12.5654	4699	Stanford
318	Copperbelt	Mufulira	Mufulira	HankyKalanga	28.2354	-12.5712	7621	Stanford
319	Copperbelt	Mufulira	Mufulira	Kafue	28.1754	-12.6176	926	Stanford
320	Copperbelt	Mufulira	Mufulira	Kamuchanga	28.2455	-12.5797	4281	Stanford
321	Copperbelt	Mufulira	Mufulira	Kansuswa	28.2098	-12.5963	5812	Stanford
322	Copperbelt	Mufulira	Mufulira	Kasempa	28.2383	-12.5849	4391	Stanford
323	Copperbelt	Mufulira	Mufulira	Kawama	28.223	-12.5875	6783	Stanford
324	Copperbelt	Mufulira	Mufulira	Mutundu	28.3482	-12.6677	4308	Stanford
325	Copperbelt	Ndola	Bwana Mkubwa	Chichele	28.5709	-13.0749	7767	Stanford
326	Copperbelt	Ndola	Bwana Mkubwa	Itawa	28.6602	-12.9925	20518	Stanford
327	Copperbelt	Ndola	Bwana Mkubwa	Kantolomba	28.6019	-13.0089	7038	Stanford
328	Copperbelt	Ndola	Bwana Mkubwa	Kavu	28.6676	-13.1013	5253	Stanford
329	Copperbelt	Ndola	Bwana Mkubwa	Munkulungwe	28.7261	-13.0407	17192	Stanford
330	Copperbelt	Ndola	Bwana Mkubwa	Mushili	28.625	-13.0204	46612	Stanford
331	Copperbelt	Ndola	Bwana Mkubwa	Twashuka	28.6635	-13.051	14084	Stanford
332	Copperbelt	Ndola	Chifubu	Chifubu	28.6083	-12.9356	13048	Stanford
333	Copperbelt	Ndola	Chifubu	Fibobe	28.6144	-12.9358	14688	Stanford
334	Copperbelt	Ndola	Chifubu	Kamba	28.607	-12.9279	13113	Stanford
335	Copperbelt	Ndola	Chifubu	Kawama	28.6168	-12.9157	17910	Stanford
336	Copperbelt	Ndola	Chifubu	Pamodzi	28.614	-12.9009	40183	Stanford
337	Copperbelt	Ndola	Kabushi	Kabushi	28.6277	-13.0002	12094	Stanford
338	Copperbelt	Ndola	Kabushi	Kafubu	28.6403	-12.9923	6904	Stanford
339	Copperbelt	Ndola	Kabushi	Kaloko	28.6306	-13.0067	8956	Stanford
340	Copperbelt	Ndola	Kabushi	Lubuto	28.6108	-13.0021	22553	Stanford
341	Copperbelt	Ndola	Kabushi	Masala	28.6388	-13.0115	9030	Stanford
342	Copperbelt	Ndola	Kabushi	Mukuba	28.6214	-12.998	9612	Stanford
343	Copperbelt	Ndola	Kabushi	Skyways	28.6405	-13.002	15811	Stanford
344	Copperbelt	Ndola	Kabushi	Toka	28.6209	-13.0093	8171	Stanford
345	Copperbelt	Ndola	Ndola	Chipulukusu	28.661	-12.9487	37340	Stanford
346	Copperbelt	Ndola	Ndola	DagHammerskjoeld	28.4589	-12.8828	9904	Stanford
347	Copperbelt	Ndola	Ndola	Kaniki	28.5381	-12.8841	1340	Stanford
348	Copperbelt	Ndola	Ndola	Kanini	28.6296	-12.979	13118	Stanford
349	Copperbelt	Ndola	Ndola	Kansenshi	28.6237	-12.9562	12955	Stanford
350	Copperbelt	Ndola	Ndola	Nkwazi	28.6454	-12.9422	21402	Stanford
351	Copperbelt	Ndola	Ndola	Twapia	28.5674	-12.9754	29135	Stanford
352	Copperbelt	Ndola	Ndola	Yengwe	28.6424	-12.9555	19463	Stanford
353	Eastern	Chadiza	Chadiza	Chadiza	32.4495	-14.0595	5315	WorldPop
354	Eastern	Chadiza	Chadiza	Chamandala	32.3872	-14.1798	3788	WorldPop
355	Eastern	Chadiza	Chadiza	Chanjowe	32.3676	-14.1027	2240	GADM
356	Eastern	Chadiza	Chadiza	Chilenga	32.37	-14.1058	4256	WorldPop
357	Eastern	Chadiza	Chadiza	Kampini	32.3421	-14.2546	3919	WorldPop
358	Eastern	Chadiza	Chadiza	Kandabwako	32.4496	-14.1219	3877	WorldPop
359	Eastern	Chadiza	Chadiza	Kapachi	32.2912	-14.0067	3886	GADM
360	Eastern	Chadiza	Chadiza	Mangwe	32.3029	-14.0135	10718	WorldPop
361	Eastern	Chadiza	Chadiza	Manje	32.5008	-13.9757	6731	WorldPop
362	Eastern	Chadiza	Chadiza	Naviluri	32.3077	-14.1291	6090	WorldPop
363	Eastern	Chadiza	Chadiza	Nsadzu	32.3878	-13.9681	5636	WorldPop
364	Eastern	Chadiza	Chadiza	Tafelansoni	32.4165	-14.2352	3967	WorldPop
365	Eastern	Chadiza	Vubwi	Ambidzi	32.4468	-14.237	2795	WorldPop
366	Eastern	Chadiza	Vubwi	Chimphanje	32.9161	-13.9152	2234	GADM
367	Eastern	Chadiza	Vubwi	Chisiya	32.9149	-13.9143	2426	WorldPop
368	Eastern	Chadiza	Vubwi	Kabvumo	32.5026	-14.1488	2615	WorldPop
369	Eastern	Chadiza	Vubwi	Khumba	32.5995	-14.016	3238	WorldPop
370	Eastern	Chadiza	Vubwi	Mbozi	32.7705	-14.0801	4022	WorldPop
371	Eastern	Chadiza	Vubwi	Mlawe	32.9519	-14.0477	8337	WorldPop
372	Eastern	Chadiza	Vubwi	Mwangazi	32.6313	-14.1102	4923	WorldPop
373	Eastern	Chadiza	Vubwi	Vubwi	32.8662	-13.9305	5200	WorldPop
374	Eastern	Chadiza	Vubwi	Zozwe	33.1226	-14.0039	8042	Stanford
375	Eastern	Chama	Chama North	Chisunga	33.0328	-10.47	3677	WorldPop
376	Eastern	Chama	Chama North	Kalinkhu	33.2366	-11.0627	2123	WorldPop
377	Eastern	Chama	Chama North	Kamphemba	33.0333	-11.1179	14394	WorldPop
378	Eastern	Chama	Chama North	Luangwa	32.6637	-10.5433	3607	WorldPop
379	Eastern	Chama	Chama North	Manthepa	33.1935	-10.9396	2343	WorldPop
380	Eastern	Chama	Chama North	Mazonde	32.5818	-10.7653	1537	WorldPop
381	Eastern	Chama	Chama North	Mbazi	33.5209	-10.71	2843	WorldPop
382	Eastern	Chama	Chama North	Mphalausenga	33.2688	-11.149	6151	WorldPop
383	Eastern	Chama	Chama North	Muchinga	32.6094	-11.1385	3220	WorldPop
384	Eastern	Chama	Chama North	Mwalala	32.9438	-11.184	6038	WorldPop
385	Eastern	Chama	Chama North	Ndunda	33.0264	-10.7733	1838	WorldPop
386	Eastern	Chama	Chama North	Nkhankha	33.1936	-11.356	4915	GADM
387	Eastern	Chama	Chama South	Bazimu	33.1946	-11.3536	5680	WorldPop
388	Eastern	Chama	Chama South	Chibungwe	33.0381	-11.6363	5339	WorldPop
389	Eastern	Chama	Chama South	Chilenje	32.6976	-11.9266	5957	WorldPop
390	Eastern	Chama	Chama South	Chipala	32.4392	-11.414	2324	WorldPop
391	Eastern	Chama	Chama South	Lumezi	32.8734	-11.5158	5183	WorldPop
392	Eastern	Chama	Chama South	Lunzi	32.83	-11.6678	7459	WorldPop
393	Eastern	Chama	Chama South	Lupamazi	32.9487	-11.3434	2345	GADM
394	Eastern	Chama	Chama South	Mabinga	32.9491	-11.3423	5360	WorldPop
395	Eastern	Chama	Chama South	Mapamba	32.5784	-12.0915	4035	WorldPop
396	Eastern	Chama	Chama South	Vilimukulu	32.7876	-11.7819	5044	WorldPop
397	Eastern	Chipata	Chipangali	Chipangali	32.7224	-13.191	20290	WorldPop
398	Eastern	Chipata	Chipangali	Kasenga	32.7205	-13.3666	13900	WorldPop
399	Eastern	Chipata	Chipangali	Msandile	32.702	-13.4969	15903	WorldPop
400	Eastern	Chipata	Chipangali	Nthope	32.5174	-13.2602	32044	WorldPop
401	Eastern	Chipata	Chipangali	Rukuzye	32.8698	-13.3859	19134	WorldPop
402	Eastern	Chipata	Chipangali	Sisinje	32.476	-13.4684	18051	WorldPop
403	Eastern	Chipata	Chipata Central	Dilika	32.6793	-13.6689	23130	WorldPop
404	Eastern	Chipata	Chipata Central	Kanjala	32.5859	-13.6609	34044	WorldPop
405	Eastern	Chipata	Chipata Central	Kapata	32.5506	-13.5833	32991	GADM
406	Eastern	Chipata	Chipata Central	Msanga	32.5799	-13.5925	66608	WorldPop
407	Eastern	Chipata	Kasenengwa	Chingazi	32.3302	-13.8023	15214	WorldPop
408	Eastern	Chipata	Kasenengwa	Chiparamba	32.4578	-13.5583	10902	WorldPop
409	Eastern	Chipata	Kasenengwa	Kwenje	32.1951	-13.8275	28477	WorldPop
410	Eastern	Chipata	Kasenengwa	Makungwa	32.3998	-13.7336	12411	WorldPop
411	Eastern	Chipata	Kasenengwa	Mboza	32.3402	-13.5553	11814	WorldPop
412	Eastern	Chipata	Kasenengwa	Mkowe	32.2017	-13.5956	1997	GADM
413	Eastern	Chipata	Kasenengwa	Ng'ongwe	32.2203	-13.6268	16425	WorldPop
414	Eastern	Chipata	Luangeni	Chikando	32.4671	-13.8297	24540	WorldPop
415	Eastern	Chipata	Luangeni	Kazimule	32.3735	-13.8706	11305	WorldPop
416	Eastern	Chipata	Luangeni	Khova	32.573	-13.8795	11139	WorldPop
417	Eastern	Chipata	Luangeni	Makangila	32.571	-13.7519	7391	WorldPop
418	Eastern	Chipata	Luangeni	Nsingo	32.7335	-13.8387	24718	WorldPop
419	Eastern	Katete	Milanzi	Chimwa	32.1197	-14.1804	1717	WorldPop
420	Eastern	Katete	Milanzi	Chindwale	32.0195	-14.3321	4296	WorldPop
421	Eastern	Katete	Milanzi	Dole	32.0635	-14.1618	8781	WorldPop
422	Eastern	Katete	Milanzi	Kafumbwe	32.2553	-14.265	7290	WorldPop
423	Eastern	Katete	Milanzi	Kapangulula	32.0805	-14.244	9756	WorldPop
424	Eastern	Katete	Milanzi	Kapoche	32.0901	-14.3469	2281	WorldPop
425	Eastern	Katete	Milanzi	Katiula	32.21	-14.1857	10278	GADM
426	Eastern	Katete	Milanzi	Kazala	32.2043	-14.1885	8495	WorldPop
427	Eastern	Katete	Milanzi	Milanzi	32.1399	-14.2644	5426	WorldPop
428	Eastern	Katete	Milanzi	Mwandafisi	32.1738	-14.1026	5713	WorldPop
429	Eastern	Katete	Mkaika	Chavuka	31.9856	-14.0931	11257	WorldPop
430	Eastern	Katete	Mkaika	Chimtende	31.89	-13.9203	10165	WorldPop
431	Eastern	Katete	Mkaika	Kadula	31.8898	-14.1155	9255	WorldPop
432	Eastern	Katete	Mkaika	Lukweta	32.0827	-13.83	6239	GADM
433	Eastern	Katete	Mkaika	Matunga	32.1014	-13.8482	6938	WorldPop
434	Eastern	Katete	Mkaika	Mkaika	32.0398	-13.9441	23653	WorldPop
435	Eastern	Katete	Mkaika	Mphangwe	32.1021	-14.0415	17814	WorldPop
436	Eastern	Katete	Mkaika	Vulamkoko	31.8294	-14.0912	10597	WorldPop
437	Eastern	Katete	Sinda	Chitawe	31.8441	-14.2128	4141	GADM
438	Eastern	Katete	Sinda	Chiwuyu	31.8313	-14.1975	8145	WorldPop
439	Eastern	Katete	Sinda	Kamwaza	31.9623	-14.378	7059	WorldPop
440	Eastern	Katete	Sinda	Kasangazi	31.7017	-14.0344	9823	WorldPop
441	Eastern	Katete	Sinda	Luandazi	31.9538	-14.2384	7462	WorldPop
442	Eastern	Katete	Sinda	Mngomba	31.565	-14.1318	10258	WorldPop
443	Eastern	Katete	Sinda	Mnyamanzi	31.6609	-14.107	5964	WorldPop
444	Eastern	Katete	Sinda	Nchingilizya	31.9411	-14.3202	5031	WorldPop
445	Eastern	Katete	Sinda	Nyamasonkho	31.5914	-14.2376	9981	WorldPop
446	Eastern	Katete	Sinda	Sinda	31.7333	-14.1864	13003	WorldPop
447	Eastern	Lundazi	Chasefu	Chaboli	33.2512	-12.2254	8468	WorldPop
448	Eastern	Lundazi	Chasefu	Kajilime	33.0454	-11.9522	17968	WorldPop
449	Eastern	Lundazi	Chasefu	Kapilisanga	33.1866	-12.1302	9387	WorldPop
450	Eastern	Lundazi	Chasefu	Luwerezi	33.0926	-12.0035	4965	WorldPop
451	Eastern	Lundazi	Chasefu	Magodi	33.1949	-11.9269	17154	WorldPop
452	Eastern	Lundazi	Chasefu	MandaHill	33.22	-12.1842	4126	GADM
453	Eastern	Lundazi	Chasefu	Membe	33.2242	-12.1825	4743	WorldPop
454	Eastern	Lundazi	Chasefu	Nkhanga	33.0383	-12.1434	19347	WorldPop
455	Eastern	Lundazi	Chasefu	Susa	33.274	-11.8449	9870	WorldPop
456	Eastern	Lundazi	Lumezi	Chamtowa	32.3581	-12.8811	12662	GADM
457	Eastern	Lundazi	Lumezi	Chibande	32.3797	-12.887	8930	WorldPop
458	Eastern	Lundazi	Lumezi	Diwa	32.89	-13.0379	23090	WorldPop
459	Eastern	Lundazi	Lumezi	Kachama	32.8809	-12.6882	8697	GADM
460	Eastern	Lundazi	Lumezi	Kamimba	32.8796	-12.6833	11174	WorldPop
461	Eastern	Lundazi	Lumezi	Kazembe	32.6307	-12.262	8427	WorldPop
462	Eastern	Lundazi	Lumezi	Lukusuzi	32.5457	-12.7409	2091	WorldPop
463	Eastern	Lundazi	Lumezi	Lumimba	32.5069	-12.4966	8343	WorldPop
464	Eastern	Lundazi	Lumezi	Wachitangachi	32.9895	-12.3622	7641	WorldPop
465	Eastern	Lundazi	Lundazi	Chilola	33.4343	-12.3616	9612	WorldPop
466	Eastern	Lundazi	Lundazi	Chimaliro	33.3996	-12.4186	9804	WorldPop
467	Eastern	Lundazi	Lundazi	Lunevwa	33.3425	-12.4865	15393	WorldPop
468	Eastern	Lundazi	Lundazi	Mkomba	33.2412	-12.3083	5052	GADM
469	Eastern	Lundazi	Lundazi	Mnyamazi	33.2059	-12.2983	34862	WorldPop
470	Eastern	Lundazi	Lundazi	Msuzi	33.3169	-12.3571	15921	GADM
471	Eastern	Lundazi	Lundazi	Ndonda	33.3192	-12.3539	9172	WorldPop
472	Eastern	Lundazi	Lundazi	Nthitimila	33.2013	-12.5263	7927	WorldPop
473	Eastern	Lundazi	Lundazi	Vuu	33.0725	-12.2991	19455	WorldPop
474	Eastern	Mambwe	Malambo	Chikowa	32.0964	-13.5127	4821	WorldPop
475	Eastern	Mambwe	Malambo	Chipapa	32.1333	-13.3684	5053	WorldPop
476	Eastern	Mambwe	Malambo	Jumbe	32.2743	-13.1643	5347	WorldPop
477	Eastern	Mambwe	Malambo	Kakumbi	31.7854	-13.1222	14180	WorldPop
478	Eastern	Mambwe	Malambo	Kasamanda	31.9753	-13.6895	3225	GADM
479	Eastern	Mambwe	Malambo	Malama	31.9748	-13.6993	405	WorldPop
480	Eastern	Mambwe	Malambo	Mdima	32.2574	-13.3804	11372	GADM
481	Eastern	Mambwe	Malambo	Mnkhanya	31.992	-13.5605	7714	GADM
482	Eastern	Mambwe	Malambo	Mphomwa	32.2555	-13.3788	8150	WorldPop
483	Eastern	Mambwe	Malambo	Msoro	31.9982	-13.5634	699	WorldPop
484	Eastern	Mambwe	Malambo	Ncheka	31.8206	-13.3519	556	WorldPop
485	Eastern	Mambwe	Malambo	Nsefu	32.0079	-13.1036	8496	WorldPop
486	Eastern	Mambwe	Malambo	Nyakatokoli	31.9855	-13.3526	1056	Stanford
487	Eastern	Nyimba	Nyimba	Chamilala	30.3396	-14.7488	4957	WorldPop
488	Eastern	Nyimba	Nyimba	Chinambi	30.596	-14.4096	8840	WorldPop
489	Eastern	Nyimba	Nyimba	Chinsimbwe	30.9561	-13.9826	866	WorldPop
490	Eastern	Nyimba	Nyimba	Chiweza	30.9391	-14.6893	11297	WorldPop
491	Eastern	Nyimba	Nyimba	Kaliwe	30.7211	-14.6068	7954	WorldPop
492	Eastern	Nyimba	Nyimba	Katipa	30.9029	-14.1757	1016	WorldPop
493	Eastern	Nyimba	Nyimba	Luangwa	30.3491	-14.2661	2507	WorldPop
494	Eastern	Nyimba	Nyimba	Lwezi	30.8692	-14.5137	5160	WorldPop
495	Eastern	Nyimba	Nyimba	Mombe	30.6013	-14.7536	5061	WorldPop
496	Eastern	Nyimba	Nyimba	Mtilizi	30.7637	-14.5341	5372	GADM
497	Eastern	Nyimba	Nyimba	Ngozi	30.9653	-14.5541	8990	WorldPop
498	Eastern	Nyimba	Nyimba	Nyimba	30.7657	-14.5363	10673	WorldPop
499	Eastern	Nyimba	Nyimba	Vizimumba	30.9804	-14.3946	12991	WorldPop
500	Eastern	Petauke	Kapoche	Chingombe	31.8357	-14.3702	26435	WorldPop
501	Eastern	Petauke	Kapoche	Kapoche	31.7933	-14.2463	22876	WorldPop
502	Eastern	Petauke	Kapoche	Kaumbwe	31.4469	-14.5312	11188	WorldPop
503	Eastern	Petauke	Kapoche	Lusinde	31.1073	-14.5842	29069	GADM
504	Eastern	Petauke	Kapoche	Manjazi	31.2649	-14.5862	13101	WorldPop
505	Eastern	Petauke	Kapoche	Manyane	31.0883	-14.6018	15068	WorldPop
506	Eastern	Petauke	Kapoche	Matambazi	31.5536	-14.3862	20773	WorldPop
507	Eastern	Petauke	Kapoche	Mwangaila	31.6887	-14.3272	18177	WorldPop
508	Eastern	Petauke	Msanzala	Chisangu	31.7186	-13.91	8445	WorldPop
509	Eastern	Petauke	Msanzala	Lusangazi	31.5115	-13.6309	822	WorldPop
510	Eastern	Petauke	Msanzala	MateyoMzeka	31.0997	-14.0896	9639	WorldPop
511	Eastern	Petauke	Msanzala	Mawanda	31.3123	-13.8177	11517	WorldPop
512	Eastern	Petauke	Msanzala	Nyakawise	31.2341	-14.2025	10576	WorldPop
513	Eastern	Petauke	Msanzala	Singozi	31.3127	-14.0334	12555	WorldPop
514	Eastern	Petauke	Msanzala	Ukwimi	31.4265	-14.367	9579	GADM
515	Eastern	Petauke	Petauke	Chilimanyama	31.4445	-14.1995	17323	Stanford
516	Eastern	Petauke	Petauke	Kovyane	31.4527	-14.3405	11833	WorldPop
517	Eastern	Petauke	Petauke	Lusangazi	31.1575	-14.3788	1091	GADM
518	Eastern	Petauke	Petauke	Mbala	31.3317	-14.3326	11482	WorldPop
519	Eastern	Petauke	Petauke	Msumbazi	31.1257	-14.3752	16753	WorldPop
520	Eastern	Petauke	Petauke	Nsimbo	31.1459	-14.265	7916	WorldPop
521	Eastern	Petauke	Petauke	Nyika	31.3276	-14.2228	36143	WorldPop
522	Eastern	Petauke	Petauke	Ongolwe	31.2811	-14.4994	15418	WorldPop
523	Eastern	Chienge	Chienge	Chienge	29.1988	-8.634	8879	WorldPop
524	Luapula	Chienge	Chienge	Chipamba	29.1618	-8.87639	14730	WorldPop
525	Luapula	Chienge	Chienge	Chipungu	29.0347	-8.50092	14746	WorldPop
526	Luapula	Chienge	Chienge	Chitutu	29.0976	-8.97557	6302	WorldPop
527	Luapula	Chienge	Chienge	Ifuna	29.197	-8.81977	7599	WorldPop
528	Luapula	Chienge	Chienge	Kalobwa	29.1082	-8.92238	4707	WorldPop
529	Luapula	Chienge	Chienge	Kalungwishi	29.0922	-9.02711	5614	WorldPop
530	Luapula	Chienge	Chienge	Katete	29.2046	-8.71565	10562	Stanford
531	Luapula	Chienge	Chienge	LambweChomba	29.4429	-8.4702	3576	WorldPop
532	Luapula	Chienge	Chienge	Luau	29.0186	-9.10373	6275	GADM
533	Luapula	Chienge	Chienge	Lunchinda	28.8624	-9.02487	7306	GADM
534	Luapula	Chienge	Chienge	Mununga	29.0285	-9.09312	8721	WorldPop
535	Luapula	Chienge	Chienge	Munwa	29.0134	-9.02134	10130	WorldPop
536	Luapula	Kawambwa	Kawambwa	Fisaka	29.2375	-9.85987	5181	WorldPop
537	Luapula	Kawambwa	Kawambwa	Iyanga	29.0586	-9.98177	4406	WorldPop
538	Luapula	Kawambwa	Kawambwa	Kawambwa	29.0961	-9.82134	9332	GADM
539	Luapula	Kawambwa	Kawambwa	Luela	28.9646	-9.80406	2832	GADM
540	Luapula	Kawambwa	Kawambwa	Ngo?na	29.0824	-9.80505	11988	WorldPop
541	Luapula	Kawambwa	Kawambwa	NthumbaChushi	28.9699	-9.80431	1988	WorldPop
542	Luapula	Kawambwa	Kawambwa	Senga	29.0325	-9.57188	10444	WorldPop
543	Luapula	Kawambwa	Mwansabombwe	Chipita	28.8214	-9.78363	842	WorldPop
544	Luapula	Kawambwa	Mwansabombwe	Kakose	28.8001	-9.87203	4911	GADM
545	Luapula	Kawambwa	Mwansabombwe	Kayo	28.7358	-9.76604	8253	WorldPop
546	Luapula	Kawambwa	Mwansabombwe	Lufubu	28.812	-9.87226	3101	WorldPop
547	Luapula	Kawambwa	Mwansabombwe	Mbereshi	28.7701	-9.7377	6081	WorldPop
548	Luapula	Kawambwa	Mwansabombwe	Mulele	28.7569	-9.9556	10695	WorldPop
549	Luapula	Kawambwa	Mwansabombwe	Mununshi	28.8197	-10.0462	4664	WorldPop
550	Luapula	Kawambwa	Mwansabombwe	Mwansabombwe	28.8141	-9.81039	4792	WorldPop
551	Luapula	Kawambwa	Pambashe	Chibote	29.3511	-9.86951	2579	GADM
552	Luapula	Kawambwa	Pambashe	Chipili	29.2669	-9.49718	2556	GADM
553	Luapula	Kawambwa	Pambashe	Ilombe	29.3513	-9.87185	12155	WorldPop
554	Luapula	Kawambwa	Pambashe	Kabanse	29.2711	-9.50244	7019	WorldPop
555	Luapula	Kawambwa	Pambashe	Luongo	29.7157	-10.0623	3888	WorldPop
556	Luapula	Kawambwa	Pambashe	Mulundu	28.8948	-10.8196	10872	GADM
557	Luapula	Kawambwa	Pambashe	Pambashe	29.3571	-10.0791	2101	WorldPop
558	Luapula	Mansa	Bahati	Mutuna	28.8944	-10.8168	13695	WorldPop
559	Luapula	Mansa	Bahati	Misakalala	28.9944	-10.9918	10131	WorldPop
560	Luapula	Mansa	Bahati	Mushipashi	28.9991	-11.163	2832	GADM
561	Luapula	Mansa	Bahati	Kaole	28.8615	-11.1384	8183	WorldPop
562	Luapula	Mansa	Bahati	Mansa	28.8972	-11.1916	27681	WorldPop
563	Luapula	Mansa	Bahati	Muyulu	29.107	-11.3036	18905	GADM
564	Luapula	Mansa	Bahati	Kantashi	28.5744	-11.4673	6991	GADM
565	Luapula	Mansa	Mansa	Chansusu	28.9277	-11.2569	9078	GADM
566	Luapula	Mansa	Mansa	Chibeleka	28.7302	-11.8182	7135	GADM
567	Luapula	Mansa	Mansa	Chilyapa	28.8735	-11.4081	5682	GADM
568	Luapula	Mansa	Mansa	Luapula	28.6288	-11.7261	15779	GADM
569	Luapula	Mansa	Mansa	Lukangala	29.3117	-11.4297	16544	GADM
570	Luapula	Mansa	Mansa	Lukola	28.9157	-11.2376	7202	GADM
571	Luapula	Mansa	Mansa	Lwingishi	28.7454	-11.413	15901	GADM
572	Luapula	Mansa	Mansa	Muchinka	29.2525	-12.1874	21010	GADM
573	Luapula	Mansa	Mansa	Mulenshi	28.9941	-11.5201	30854	GADM
574	Luapula	Milenge	Chembe	Chipundu	29.4023	-11.8844	757	GADM
575	Luapula	Milenge	Chembe	Chiswishi	29.0299	-11.6724	2062	GADM
576	Luapula	Milenge	Chembe	Fibalala	29.3579	-12.3331	5592	GADM
577	Luapula	Milenge	Chembe	Itembo	29.0455	-11.6559	4827	Stanford
578	Luapula	Milenge	Chembe	Kapalala	29.4504	-12.3976	1243	GADM
579	Luapula	Milenge	Chembe	Lusumbwe	29.074	-11.906	2390	GADM
580	Luapula	Milenge	Chembe	Mikula	29.2611	-11.5885	8851	GADM
581	Luapula	Milenge	Chembe	Milambo	29.1146	-12.3017	5871	GADM
582	Luapula	Milenge	Chembe	Milumbi	29.242	-11.9191	2236	GADM
583	Luapula	Milenge	Chembe	Mumbotuta	29.1244	-11.8932	2801	GADM
584	Luapula	Milenge	Chembe	Nsaka	28.9367	-12.0658	301	GADM
585	Luapula	Milenge	Chembe	Nsunga	29.3287	-10.4714	2107	GADM
586	Luapula	Milenge	Chembe	Sokontwe	29.4019	-10.2765	4611	GADM
587	Luapula	Mwense	Chipili	Chibalashi	29.3303	-10.4717	4660	WorldPop
588	Luapula	Mwense	Chipili	Mumbwe	29.4011	-10.2785	4489	WorldPop
589	Luapula	Mwense	Chipili	Mweshi	28.959	-10.5449	3479	GADM
590	Luapula	Mwense	Chipili	Nalupembe	29.1622	-10.6973	8456	WorldPop
591	Luapula	Mwense	Chipili	Nkonge	28.9643	-10.5478	5751	WorldPop
592	Luapula	Mwense	Chipili	Nsenga	29.0577	-10.2766	5709	WorldPop
593	Luapula	Mwense	Mambilima	Chibembe	28.7066	-10.7543	2025	WorldPop
594	Luapula	Mwense	Mambilima	Lundashi	28.6567	-10.8976	6471	GADM
595	Luapula	Mwense	Mambilima	Mambilima	28.7282	-10.5237	1693	WorldPop
596	Luapula	Mwense	Mambilima	Mpasa	28.6626	-10.9075	4569	WorldPop
597	Luapula	Mwense	Mambilima	Munwa	28.6765	-10.4972	1234	WorldPop
598	Luapula	Mwense	Mambilima	Musonda	28.768	-10.6155	4002	WorldPop
599	Luapula	Mwense	Mambilima	Nsomfi	28.7294	-10.4686	5513	WorldPop
600	Luapula	Mwense	Mwense	Chachacha	28.7378	-10.2562	4395	WorldPop
601	Luapula	Mwense	Mwense	Kalanga	28.6565	-10.2549	6252	GADM
602	Luapula	Mwense	Mwense	Kaombe	28.6772	-10.0336	5080	WorldPop
603	Luapula	Mwense	Mwense	Kapela	28.6646	-10.2504	3556	WorldPop
604	Luapula	Mwense	Mwense	Kasengu	28.7333	-10.383	7527	WorldPop
605	Luapula	Mwense	Mwense	Katiti	28.7162	-10.3241	6032	WorldPop
606	Luapula	Mwense	Mwense	Luche	28.692	-10.1535	12270	WorldPop
607	Luapula	Mwense	Mwense	Nkanga	28.7017	-10.0885	6229	WorldPop
608	Luapula	Mwense	Mwense	Pabekabesa	28.7302	-10.1836	8598	WorldPop
609	Luapula	Nchelenge	Nchelenge	Chilongo	28.795	-9.10008	35802	GADM
610	Luapula	Nchelenge	Nchelenge	Chisenga	28.608	-9.46295	9764	WorldPop
611	Luapula	Nchelenge	Nchelenge	Kabuta	28.9222	-9.11381	24401	WorldPop
612	Luapula	Nchelenge	Nchelenge	Kasamba	28.7529	-9.36456	12388	WorldPop
613	Luapula	Nchelenge	Nchelenge	Kashikishi	28.7544	-9.32708	9585	WorldPop
614	Luapula	Nchelenge	Nchelenge	Katofyo	28.7441	-9.70356	6640	WorldPop
615	Luapula	Nchelenge	Nchelenge	Kilwa	28.4475	-9.26972	9978	WorldPop
616	Luapula	Nchelenge	Nchelenge	Mofwe	29.1077	-9.22649	6496	GADM
617	Luapula	Nchelenge	Nchelenge	Mulwe	28.7905	-9.4634	12487	WorldPop
618	Luapula	Nchelenge	Nchelenge	Munkombwe	29.0876	-9.21888	1508	WorldPop
619	Luapula	Nchelenge	Nchelenge	Mwatishi	28.8999	-9.16782	13960	WorldPop
620	Luapula	Nchelenge	Nchelenge	Nchelenge	28.7544	-9.32685	1181	WorldPop
621	Luapula	Nchelenge	Nchelenge	Shabo	28.7982	-9.55267	3737	WorldPop
622	Luapula	Samfya	Bangweulu	Chimana	29.5239	-11.3575	20318	WorldPop
623	Luapula	Samfya	Bangweulu	Mano	29.561	-11.4937	18258	WorldPop
624	Luapula	Samfya	Bangweulu	Katanshya	29.7451	-11.5003	9395	WorldPop
625	Luapula	Samfya	Bangweulu	Isamba	29.5734	-11.6267	8299	WorldPop
626	Luapula	Samfya	Bangweulu	Kapata	29.7493	-11.7581	15827	WorldPop
627	Luapula	Samfya	Bangweulu	Musaba	29.596	-11.836	8961	WorldPop
628	Luapula	Samfya	Bangweulu	Kapilibila	29.646	-11.1206	3548	GADM
629	Luapula	Samfya	Bangweulu	Lumamya	29.6201	-12.0643	5491	WorldPop
630	Luapula	Samfya	Chifunabuli	Chifunabuli	29.6383	-11.1129	15610	WorldPop
631	Luapula	Samfya	Chifunabuli	Chinkutila	29.6192	-11.0284	9717	GADM
632	Luapula	Samfya	Chifunabuli	Chishi	29.8357	-11.0603	4899	WorldPop
633	Luapula	Samfya	Chifunabuli	Kafumbo	29.6104	-11.0243	7223	WorldPop
634	Luapula	Samfya	Chifunabuli	Kapamba	29.7692	-10.8373	4979	WorldPop
635	Luapula	Samfya	Chifunabuli	Kasaba	29.4972	-11.091	10882	GADM
636	Luapula	Samfya	Chifunabuli	Kasansa	29.6625	-10.8183	6695	WorldPop
637	Luapula	Samfya	Chifunabuli	Kasongole	29.4858	-11.0738	6257	WorldPop
638	Luapula	Samfya	Chifunabuli	Masonde	29.5079	-10.8792	8558	WorldPop
639	Luapula	Samfya	Chifunabuli	Mbambala	29.7564	-11.3454	4904	WorldPop
640	Luapula	Samfya	Luapula	Lunga	30.2513	-11.4417	8560	WorldPop
641	Luapula	Samfya	Luapula	Ncheta	30.0102	-11.759	4734	WorldPop
642	Luapula	Samfya	Luapula	Nkutila	30.0004	-11.4971	3901	WorldPop
643	Luapula	Samfya	Luapula	Nsalushi	30.3247	-11.6265	4964	WorldPop
644	Luapula	Chongwe	Chongwe	Chalimbana	28.6679	-15.3098	10432	GADM
645	Lusaka	Chongwe	Chongwe	Chinkuli	28.5039	-15.2235	24096	WorldPop
646	Lusaka	Chongwe	Chongwe	Chongwe	28.6738	-15.3156	26341	WorldPop
647	Lusaka	Chongwe	Chongwe	Kanakantapa	28.7544	-15.2609	12982	WorldPop
648	Lusaka	Chongwe	Chongwe	Kapwayambale	28.3712	-15.3341	16625	WorldPop
649	Lusaka	Chongwe	Chongwe	Lukoshi	28.6658	-15.5289	8325	WorldPop
650	Lusaka	Chongwe	Chongwe	Lwimba	28.8428	-15.5642	4847	WorldPop
651	Lusaka	Chongwe	Chongwe	Manyika	28.8072	-15.4382	10108	WorldPop
652	Lusaka	Chongwe	Chongwe	Nakatindi	28.5189	-15.4352	5945	WorldPop
653	Lusaka	Chongwe	Chongwe	Ntandabale	28.4589	-15.3465	18931	WorldPop
654	Lusaka	Chongwe	Rufunsa	BundaBunda	29.1728	-15.447	13864	WorldPop
655	Lusaka	Chongwe	Rufunsa	Mankanda	29.9605	-15.0555	3826	WorldPop
656	Lusaka	Chongwe	Rufunsa	Mwachilele	28.8812	-15.3189	4068	WorldPop
657	Lusaka	Chongwe	Rufunsa	Nyamanongo	29.4258	-15.2088	2991	GADM
658	Lusaka	Chongwe	Rufunsa	Nyangwena	29.0151	-15.1723	7133	WorldPop
659	Lusaka	Chongwe	Rufunsa	Rufunsa	29.4522	-15.1691	15519	WorldPop
660	Lusaka	Chongwe	Rufunsa	Shikabeta	29.8073	-14.8529	1936	WorldPop
661	Lusaka	Kafue	Chilanga	Chilanga	28.2052	-15.5768	31062	WorldPop
662	Lusaka	Kafue	Chilanga	Chilongolo	28.0947	-15.5217	17291	WorldPop
663	Lusaka	Kafue	Chilanga	Chinyanja	28.1685	-15.4261	11831	GADM
664	Lusaka	Kafue	Chilanga	Nakachenje	28.041	-15.3712	2081	WorldPop
665	Lusaka	Kafue	Chilanga	Namalombwe	28.1511	-15.4259	32559	WorldPop
666	Lusaka	Kafue	Chilanga	Nyemba	28.1716	-15.3487	10047	WorldPop
667	Lusaka	Kafue	Kafue	Chikupi	27.9438	-15.6699	922	WorldPop
668	Lusaka	Kafue	Kafue	Chisankane	28.4386	-15.5947	8444	Stanford
669	Lusaka	Kafue	Kafue	Chiyaba	28.9996	-15.7048	5869	WorldPop
670	Lusaka	Kafue	Kafue	Kafue	28.1964	-15.772	8677	WorldPop
671	Lusaka	Kafue	Kafue	Kambale	28.7574	-15.8478	4947	WorldPop
672	Lusaka	Kafue	Kafue	Kasenje	28.4601	-15.6726	41809	GADM
673	Lusaka	Kafue	Kafue	Lukolongo	28.269	-15.7226	2951	WorldPop
674	Lusaka	Kafue	Kafue	Malundu	28.3826	-15.5711	9393	WorldPop
675	Lusaka	Kafue	Kafue	Matanda	28.2219	-15.8051	10826	WorldPop
676	Lusaka	Kafue	Kafue	Mungu	28.139	-15.6928	14818	WorldPop
677	Lusaka	Kafue	Kafue	Shabusele	28.1494	-15.7519	29227	GADM
678	Lusaka	Luangwa	Feira	Chikoma	30.2131	-15.1456	2190	WorldPop
679	Lusaka	Luangwa	Feira	Chiriwe	30.2631	-15.3018	265	WorldPop
680	Lusaka	Luangwa	Feira	Dzalo	30.3814	-15.6203	5030	WorldPop
681	Lusaka	Luangwa	Feira	Kabowo	30.0554	-15.3947	205	WorldPop
682	Lusaka	Luangwa	Feira	Kapoche	30.3121	-15.3609	1400	WorldPop
683	Lusaka	Luangwa	Feira	Katondwe	30.1682	-15.2552	3684	WorldPop
684	Lusaka	Luangwa	Feira	Kaunga	30.1593	-15.0707	2607	WorldPop
685	Lusaka	Luangwa	Feira	Lunya	30.2455	-15.2712	925	WorldPop
686	Lusaka	Luangwa	Feira	Mandombe	30.3898	-15.5924	707	WorldPop
687	Lusaka	Luangwa	Feira	Mankhokwe	30.1807	-15.0227	632	WorldPop
688	Lusaka	Luangwa	Feira	Mburuma	30.1438	-15.1663	2940	WorldPop
689	Lusaka	Luangwa	Feira	Mkaliva	29.8046	-15.5425	890	WorldPop
690	Lusaka	Luangwa	Feira	Mphuka	30.3281	-15.4681	1229	WorldPop
691	Lusaka	Luangwa	Feira	Mwalilia	30.1458	-15.1054	1737	WorldPop
692	Lusaka	Luangwa	Feira	Phwazi	30.2404	-15.5337	853	WorldPop
693	Lusaka	Lusaka	Chawama	Chawama	28.2768	-15.4601	69906	WorldPop
694	Lusaka	Lusaka	Chawama	JohnHoward	28.2791	-15.4413	28335	GADM
695	Lusaka	Lusaka	Chawama	Lilayi	28.2784	-15.5001	12606	WorldPop
696	Lusaka	Lusaka	Chawama	Nkoloma	28.2811	-15.4412	73380	WorldPop
697	Lusaka	Lusaka	Kabwata	Chilenje	28.3359	-15.4545	51491	WorldPop
698	Lusaka	Lusaka	Kabwata	Kabwata	28.3029	-15.4326	21930	WorldPop
699	Lusaka	Lusaka	Kabwata	Kamulanga	28.3187	-15.4561	25352	GADM
700	Lusaka	Lusaka	Kabwata	Kamwala	28.299	-15.4596	50711	WorldPop
701	Lusaka	Lusaka	Kabwata	Libala	28.3193	-15.4505	21740	WorldPop
702	Lusaka	Lusaka	Kanyama	HarryMwaangaNkumbula	28.2611	-15.4228	166420	WorldPop
703	Lusaka	Lusaka	Kanyama	Kanyama	28.2389	-15.4193	169298	WorldPop
704	Lusaka	Lusaka	Kanyama	Munkolo	28.2487	-15.4841	30452	WorldPop
705	Lusaka	Lusaka	Lusaka Central	Independence	28.2971	-15.4063	19379	WorldPop
706	Lusaka	Lusaka	Lusaka Central	Kabulonga	28.3837	-15.4359	57562	WorldPop
707	Lusaka	Lusaka	Lusaka Central	Lubwa	28.2808	-15.3676	41286	GADM
708	Lusaka	Lusaka	Lusaka Central	Silwizya	28.2905	-15.3951	6803	WorldPop
709	Lusaka	Lusaka	Mandevu	Chaisa	28.2837	-15.3792	19819	Stanford
710	Lusaka	Lusaka	Mandevu	JustineKabwe	28.2832	-15.3618	39623	WorldPop
711	Lusaka	Lusaka	Mandevu	Mpulungu	28.2892	-15.3784	56418	GADM
712	Lusaka	Lusaka	Mandevu	Mulungushi	28.3128	-15.3774	13279	WorldPop
713	Lusaka	Lusaka	Mandevu	Ngwerere	28.2891	-15.3781	65092	WorldPop
714	Lusaka	Lusaka	Mandevu	RaphaelChota	28.2944	-15.333	93141	WorldPop
715	Lusaka	Lusaka	Mandevu	Roma	28.3163	-15.352	66435	WorldPop
716	Lusaka	Lusaka	Matero	Kapwepwe	28.2398	-15.358	53702	WorldPop
717	Lusaka	Lusaka	Matero	Lima	28.2334	-15.3701	61143	WorldPop
718	Lusaka	Lusaka	Matero	Matero	28.2673	-15.375	56127	WorldPop
719	Lusaka	Lusaka	Matero	Muchinga	28.2552	-15.3592	40282	WorldPop
720	Lusaka	Lusaka	Matero	Mwembeshi	28.2399	-15.3495	67439	WorldPop
721	Lusaka	Lusaka	Munali	Chainda	28.3784	-15.3852	37243	WorldPop
722	Lusaka	Lusaka	Munali	Chakunkula	28.3816	-15.3676	31951	WorldPop
723	Lusaka	Lusaka	Munali	Kalingalinga	28.3227	-15.3952	44154	WorldPop
724	Lusaka	Lusaka	Munali	Mtendere	28.3624	-15.3995	104715	WorldPop
725	Lusaka	Lusaka	Munali	Munali	28.3478	-15.3652	45765	WorldPop
726	North Western	Chavuma	Chavuma	Chambi/Mandalo	22.625	-13.0213	2489	WorldPop
727	North Western	Chavuma	Chavuma	ChavumaCentral	22.7044	-13.0541	7284	WorldPop
728	North Western	Chavuma	Chavuma	ChivomboMbalango	22.8162	-13.0798	1298	GADM
729	North Western	Chavuma	Chavuma	Chiyeke	22.4512	-13.0722	5675	GADM
730	North Western	Chavuma	Chavuma	KalomboKamisamba	22.8164	-13.0776	2157	WorldPop
731	North Western	Chavuma	Chavuma	KambuyaMukelangombe	22.4523	-13.075	3672	WorldPop
732	North Western	Chavuma	Chavuma	Lingelengenda	22.5344	-13.1653	1646	GADM
733	North Western	Chavuma	Chavuma	Lingundu	22.151	-13.4712	1053	GADM
734	North Western	Chavuma	Chavuma	Lukolwe/Musumba	22.551	-13.1665	1091	WorldPop
735	North Western	Chavuma	Chavuma	Nguvu	22.1553	-13.469	1472	WorldPop
736	North Western	Chavuma	Chavuma	NyatandaNyambingila	22.1967	-13.2191	2226	WorldPop
737	North Western	Chavuma	Chavuma	Sanjongo	22.8203	-13.2338	1369	WorldPop
738	North Western	Chavuma	Chavuma	Sewe	22.6863	-13.0366	2461	Stanford
739	North Western	Kabompo	Kabompo East	Chiteve	24.4826	-13.169	1301	WorldPop
740	North Western	Kabompo	Kabompo East	Chongo	24.4737	-12.8506	1878	GADM
741	North Western	Kabompo	Kabompo East	Dihamba	24.0782	-12.9653	2326	WorldPop
742	North Western	Kabompo	Kabompo East	Kashinakaji	24.4708	-12.8523	483	WorldPop
743	North Western	Kabompo	Kabompo East	Kaula	24.4634	-13.5055	14980	WorldPop
744	North Western	Kabompo	Kabompo East	Kawanda	24.4965	-13.3189	9128	WorldPop
745	North Western	Kabompo	Kabompo East	Loloma	24.2959	-13.3663	12155	WorldPop
746	North Western	Kabompo	Kabompo East	Lunsona	23.7782	-13.2462	5026	GADM
747	North Western	Kabompo	Kabompo East	Manyinga	24.3299	-13.2056	1353	WorldPop
748	North Western	Kabompo	Kabompo West	Chikenge	23.7882	-13.2417	2730	WorldPop
749	North Western	Kabompo	Kabompo West	Chikonkwelo	24.1028	-13.2868	3582	WorldPop
750	North Western	Kabompo	Kabompo West	Kabompo	24.1703	-13.5911	9726	WorldPop
751	North Western	Kabompo	Kabompo West	Kabulamema	23.9512	-13.8406	3909	WorldPop
752	North Western	Kabompo	Kabompo West	Kamafwafwa	24.2537	-13.4936	3638	WorldPop
753	North Western	Kabompo	Kabompo West	Kamisombo	24.2265	-13.7972	4050	WorldPop
754	North Western	Kabompo	Kabompo West	Katuva	23.8721	-13.4644	2555	WorldPop
755	North Western	Kabompo	Kabompo West	Kayombo	23.9419	-13.1339	1908	WorldPop
756	North Western	Kabompo	Kabompo West	Litoya	23.6893	-13.0594	1403	GADM
757	North Western	Kabompo	Kabompo West	Luli	23.7484	-13.5862	1984	GADM
758	North Western	Kabompo	Kabompo West	Lunyiwe	23.6925	-13.063	1269	WorldPop
759	North Western	Kabompo	Kabompo West	Maveve	23.7524	-13.5859	1653	WorldPop
760	North Western	Kabompo	Kabompo West	Mumbeji	23.7299	-13.9078	4123	WorldPop
761	North Western	Kasempa	Kasempa	Dengwe	25.845	-13.3239	3335	WorldPop
762	North Western	Kasempa	Kasempa	Ingwe	26.0578	-12.9974	585	WorldPop
763	North Western	Kasempa	Kasempa	Jifumpa	26.4527	-14.2342	1010	WorldPop
764	North Western	Kasempa	Kasempa	Kaimbwe	25.5536	-13.1642	2627	GADM
765	North Western	Kasempa	Kasempa	Kalombe	25.7987	-13.4333	3496	WorldPop
766	North Western	Kasempa	Kasempa	Kamakuku	25.6078	-13.143	1666	WorldPop
767	North Western	Kasempa	Kasempa	Kamankechi	25.8327	-13.45	3533	GADM
768	North Western	Kasempa	Kasempa	Kamatete	25.9957	-13.3412	4066	WorldPop
769	North Western	Kasempa	Kasempa	Kamusongolwa	25.8287	-13.4534	1733	WorldPop
770	North Western	Kasempa	Kasempa	Kanongo	26.0102	-13.8458	1640	WorldPop
771	North Western	Kasempa	Kasempa	Kantenda	25.9422	-13.5267	4624	WorldPop
772	North Western	Kasempa	Kasempa	Kelongwa	26.2828	-13.4957	2793	WorldPop
773	North Western	Kasempa	Kasempa	Kikonkomene	25.834	-13.4628	4080	WorldPop
774	North Western	Kasempa	Kasempa	Lubofu	26.3495	-13.1339	2104	GADM
775	North Western	Kasempa	Kasempa	Mpungu	26.1199	-13.5604	1235	WorldPop
776	North Western	Kasempa	Kasempa	Mukema	26.3485	-13.1331	4096	WorldPop
777	North Western	Kasempa	Kasempa	Mukinge	25.8658	-13.5579	1353	WorldPop
778	North Western	Kasempa	Kasempa	Mukunashi	25.789	-13.8202	2760	WorldPop
779	North Western	Kasempa	Kasempa	Njenga	25.7003	-13.4494	5811	WorldPop
780	North Western	Kasempa	Kasempa	Nkenyauna	25.8553	-13.4654	7085	WorldPop
781	North Western	Kasempa	Kasempa	Nselauke	25.8798	-13.1062	3246	WorldPop
782	North Western	Kasempa	Kasempa	Nyoka	26.5811	-13.4541	2852	WorldPop
783	North Western	Mufumbwe	Mufumbwe	Chizela	25.0737	-13.0954	3421	WorldPop
784	North Western	Mufumbwe	Mufumbwe	Kabipupu	24.7491	-13.5835	1251	WorldPop
785	North Western	Mufumbwe	Mufumbwe	Kalambu	25.0103	-13.0966	10225	WorldPop
786	North Western	Mufumbwe	Mufumbwe	Kalengwa	25.0259	-13.4283	2022	WorldPop
787	North Western	Mufumbwe	Mufumbwe	Kamabuta	24.7009	-13.2533	2947	GADM
788	North Western	Mufumbwe	Mufumbwe	Kaminzekenzeke	25.4075	-13.8832	1925	WorldPop
789	North Western	Mufumbwe	Mufumbwe	KashimaEast	24.6995	-13.2487	1888	WorldPop
790	North Western	Mufumbwe	Mufumbwe	KashimaWest	24.5773	-13.2372	6136	WorldPop
791	North Western	Mufumbwe	Mufumbwe	Kikonge	25.4275	-13.0385	1724	WorldPop
792	North Western	Mufumbwe	Mufumbwe	Lalafuta	25.3253	-14.2261	1040	WorldPop
793	North Western	Mufumbwe	Mufumbwe	Matushi	24.8624	-13.1871	8273	WorldPop
794	North Western	Mufumbwe	Mufumbwe	Miluji	25.3433	-13.548	4044	GADM
795	North Western	Mufumbwe	Mufumbwe	Munyambala	24.8194	-13.4034	1585	WorldPop
796	North Western	Mufumbwe	Mufumbwe	Mushima	25.3464	-13.549	4350	WorldPop
797	North Western	Mufumbwe	Mufumbwe	Musonweji	24.942	-13.8053	2069	WorldPop
798	North Western	Mufumbwe	Mufumbwe	Shukwe	25.1765	-13.1143	2199	WorldPop
799	North Western	Mwinilunga	Mwinilunga East	Chibwika	24.2043	-12.3805	9296	WorldPop
800	North Western	Mwinilunga	Mwinilunga East	Chisasa	25.0674	-12.1757	3780	WorldPop
801	North Western	Mwinilunga	Mwinilunga East	Kakoma	25.1074	-11.3588	6778	WorldPop
802	North Western	Mwinilunga	Mwinilunga East	Kamapanda	24.2133	-12.035	4490	WorldPop
803	North Western	Mwinilunga	Mwinilunga East	Kanyama	24.8299	-11.5667	4363	WorldPop
804	North Western	Mwinilunga	Mwinilunga East	Kapundu	25.0939	-11.8516	4895	GADM
805	North Western	Mwinilunga	Mwinilunga East	Kasampula	25.2294	-11.6288	1046	WorldPop
806	North Western	Mwinilunga	Mwinilunga East	Lumwana	25.0947	-11.8517	4778	WorldPop
807	North Western	Mwinilunga	Mwinilunga East	Mudyanyama	24.431	-11.8455	3216	WorldPop
808	North Western	Mwinilunga	Mwinilunga East	Mundwiji	24.5271	-11.6983	7730	WorldPop
809	North Western	Mwinilunga	Mwinilunga East	Ntambu	24.7597	-12.6339	8737	WorldPop
810	North Western	Mwinilunga	Mwinilunga East	Sailunga	24.8636	-12.0456	2975	WorldPop
811	North Western	Mwinilunga	Mwinilunga East	Samuteba	24.5855	-12.0805	6443	WorldPop
812	North Western	Mwinilunga	Mwinilunga West	Chanachamuhinga	24.1405	-11.0147	3130	WorldPop
813	North Western	Mwinilunga	Mwinilunga West	Ikelenge	24.3284	-11.236	8038	WorldPop
814	North Western	Mwinilunga	Mwinilunga West	Jimbe	24.0793	-11.0767	3641	WorldPop
815	North Western	Mwinilunga	Mwinilunga West	Kanongesha	24.1532	-11.67	13022	WorldPop
816	North Western	Mwinilunga	Mwinilunga West	Kawiku	24.4017	-11.6146	3052	GADM
817	North Western	Mwinilunga	Mwinilunga West	Mukangala	24.4692	-11.4913	4267	WorldPop
818	North Western	Mwinilunga	Mwinilunga West	Mulumbi	24.4019	-11.6176	15610	WorldPop
819	North Western	Mwinilunga	Mwinilunga West	Mwininyilamba	24.1691	-11.2989	4911	WorldPop
820	North Western	Mwinilunga	Mwinilunga West	Nyakaseya	24.171	-11.1614	8490	WorldPop
821	North Western	Solwezi	Solwezi Central	Kamalamba	26.3092	-12.0654	18361	WorldPop
822	North Western	Solwezi	Solwezi Central	Kapijimpanga	26.5354	-12.2728	16747	WorldPop
823	North Western	Solwezi	Solwezi Central	Kimasala	26.3909	-12.1702	36287	WorldPop
824	North Western	Solwezi	Solwezi Central	Sandangombe	26.3671	-12.3472	15891	WorldPop
825	North Western	Solwezi	Solwezi Central	Tuvwanaanai	26.3855	-12.1836	38896	WorldPop
826	North Western	Solwezi	Solwezi East	Chikola	27.2663	-12.0519	4548	WorldPop
827	North Western	Solwezi	Solwezi East	Kalilele	26.9422	-12.4473	2559	WorldPop
828	North Western	Solwezi	Solwezi East	Kangwena	27.1702	-12.2526	5130	WorldPop
829	North Western	Solwezi	Solwezi East	Mapunga	26.8125	-13.0709	3576	WorldPop
830	North Western	Solwezi	Solwezi East	Mujimanzovu	26.5517	-12.7972	2231	WorldPop
831	North Western	Solwezi	Solwezi East	Mulonga	26.7792	-12.3128	8195	WorldPop
832	North Western	Solwezi	Solwezi East	Musaka	27.1226	-11.7661	8368	WorldPop
833	North Western	Solwezi	Solwezi West	Chovwe	25.1482	-12.6328	6370	WorldPop
834	North Western	Solwezi	Solwezi West	Kibanza	26.153	-12.1502	5003	WorldPop
835	North Western	Solwezi	Solwezi West	Lumwana	25.8128	-12.0158	7166	GADM
836	North Western	Solwezi	Solwezi West	Matebo	25.725	-12.7305	2031	WorldPop
837	North Western	Solwezi	Solwezi West	Mukumbi	25.8125	-12.0178	10451	WorldPop
838	North Western	Solwezi	Solwezi West	Mumbeji	25.5997	-12.1714	1922	WorldPop
839	North Western	Solwezi	Solwezi West	Mumena	26.1507	-12.5667	9365	WorldPop
840	North Western	Solwezi	Solwezi West	Musele	25.3839	-12.0364	12252	WorldPop
841	North Western	Solwezi	Solwezi West	Mwajimambwe	25.6434	-12.4326	9492	Stanford
842	North Western	Solwezi	Solwezi West	Shilenda	25.6189	-12.4204	14210	WorldPop
843	North Western	Zambezi	Zambezi East	ChilengaChizenzi	23.1975	-13.4885	4939	WorldPop
844	North Western	Zambezi	Zambezi East	Chitokoloki	23.3328	-13.86	4321	WorldPop
845	North Western	Zambezi	Zambezi East	ChivwejiKasesi	23.2228	-13.6575	7350	WorldPop
846	North Western	Zambezi	Zambezi East	Dipalata	23.2412	-13.286	5313	WorldPop
847	North Western	Zambezi	Zambezi East	Lunkunyi	23.4396	-13.9736	4208	GADM
848	North Western	Zambezi	Zambezi East	LwitadiLwatembo	23.5044	-13.4938	3389	WorldPop
849	North Western	Zambezi	Zambezi East	MpidiKakon?	23.4405	-13.9759	16238	WorldPop
850	North Western	Zambezi	Zambezi East	MukandaNkunda	23.1085	-13.3422	7284	WorldPop
851	North Western	Zambezi	Zambezi East	Nyakulenga	23.4373	-13.1615	3694	WorldPop
852	North Western	Zambezi	Zambezi East	Zambezi	23.1102	-13.545	10209	WorldPop
853	North Western	Zambezi	Zambezi West	Likungu	23.1219	-13.8494	5378	WorldPop
854	North Western	Zambezi	Zambezi West	Liyovu	22.2441	-13.6956	5108	GADM
855	North Western	Zambezi	Zambezi West	MapachiChinyingi	22.9189	-13.5161	3716	WorldPop
856	North Western	Zambezi	Zambezi West	MatondoNyachikayi	22.2337	-13.6915	2348	WorldPop
857	North Western	Zambezi	Zambezi West	Muyembe	22.6941	-13.6199	1772	WorldPop
858	North Western	Zambezi	Zambezi West	MwangeNyawanda	22.5617	-13.7809	3574	WorldPop
859	Northern	Chilubi	Chilubi	Bulilo	30.351	-10.9523	5869	WorldPop
860	Northern	Chilubi	Chilubi	Bumba	30.4266	-11.2932	5772	WorldPop
861	Northern	Chilubi	Chilubi	Chifwenge	30.201	-10.8456	7748	WorldPop
862	Northern	Chilubi	Chilubi	Chiloba	30.3205	-11.1654	4229	WorldPop
863	Northern	Chilubi	Chilubi	Chinkundu	30.0843	-11.1657	1550	WorldPop
864	Northern	Chilubi	Chilubi	Chisupa	30.5017	-10.9224	3606	WorldPop
865	Northern	Chilubi	Chilubi	Kambashi	30.0615	-11.1187	2846	WorldPop
866	Northern	Chilubi	Chilubi	Kanama	30.0977	-11.202	1413	WorldPop
867	Northern	Chilubi	Chilubi	Kanchindi	29.9153	-11.169	7031	WorldPop
868	Northern	Chilubi	Chilubi	Kapoka	29.9268	-11.2974	2815	WorldPop
869	Northern	Chilubi	Chilubi	Kashitu	29.9668	-11.1515	2351	WorldPop
870	Northern	Chilubi	Chilubi	Katamba	30.1021	-11.0151	3102	WorldPop
871	Northern	Chilubi	Chilubi	Kawena	30.0263	-11.2155	5039	WorldPop
872	Northern	Chilubi	Chilubi	Luangwa	30.4447	-11.3995	2014	WorldPop
873	Northern	Chilubi	Chilubi	Lwenda	29.9214	-11.1267	3628	GADM
874	Northern	Chilubi	Chilubi	Mofu	30.3685	-11.0803	2761	WorldPop
875	Northern	Chilubi	Chilubi	Mpanshya	29.9388	-11.1381	1515	WorldPop
876	Northern	Chilubi	Chilubi	Mubemba	30.1856	-11.2097	1793	WorldPop
877	Northern	Chilubi	Chilubi	Mulanda	30.0584	-10.8462	4994	WorldPop
878	Northern	Chilubi	Chilubi	Muteka	30.2214	-11.0078	2699	WorldPop
879	Northern	Chilubi	Chilubi	Ndela	30.0821	-10.9711	3052	WorldPop
880	Northern	Chilubi	Chilubi	Nguni	30.0658	-11.0882	1084	Stanford
881	Northern	Chinsali	Chinsali	Chambeshi	32.4427	-10.0214	1617	GADM
882	Northern	Chinsali	Chinsali	Chilinda	32.2747	-10.0504	8451	WorldPop
883	Northern	Chinsali	Chinsali	Chilunda	32.4426	-10.0196	1639	WorldPop
884	Northern	Chinsali	Chinsali	Chipanga	32.1879	-10.4336	10589	WorldPop
885	Northern	Chinsali	Chinsali	Ichinga	32.0638	-10.5507	16311	WorldPop
886	Northern	Chinsali	Chinsali	Itapa	32.3355	-9.87824	9548	WorldPop
887	Northern	Chinsali	Chinsali	Kaunga	32.1596	-10.1805	9813	WorldPop
888	Northern	Chinsali	Chinsali	Lubwa	31.9126	-10.5379	10089	WorldPop
889	Northern	Chinsali	Chinsali	Malalo	32.4135	-10.3134	3972	WorldPop
890	Northern	Chinsali	Chinsali	Munwakubili	32.231	-10.6785	9539	WorldPop
891	Northern	Chinsali	Chinsali	Nkakula	31.8556	-11.3125	5680	GADM
892	Northern	Chinsali	Shiwang'andu	Chamusenga	32.1981	-11.049	8159	WorldPop
893	Northern	Chinsali	Shiwang'andu	Chandaula	31.8562	-11.3132	4030	WorldPop
894	Northern	Chinsali	Shiwang'andu	Chibinda	31.4484	-10.8724	1055	GADM
895	Northern	Chinsali	Shiwang'andu	Chimpundu	31.5062	-11.2522	9889	GADM
896	Northern	Chinsali	Shiwang'andu	Ichingo	31.4482	-10.8695	4431	WorldPop
897	Northern	Chinsali	Shiwang'andu	Mayembe	31.5018	-11.2514	2730	WorldPop
898	Northern	Chinsali	Shiwang'andu	Muchinga	32.0914	-10.9327	6390	WorldPop
899	Northern	Chinsali	Shiwang'andu	Mukumbi	31.6765	-11.463	6666	WorldPop
900	Northern	Chinsali	Shiwang'andu	Mwiche	31.2463	-10.9021	3752	WorldPop
901	Northern	Chinsali	Shiwang'andu	MwilaKabuswe	31.9046	-10.9265	7135	Stanford
902	Northern	Chinsali	Shiwang'andu	Nkulungwe	31.7149	-10.5794	6360	WorldPop
903	Northern	Isoka	Isoka East	Bemba	33.5249	-10.5828	12521	GADM
904	Northern	Isoka	Isoka East	Kakoma	33.4076	-10.4135	5869	WorldPop
905	Northern	Isoka	Isoka East	Kalanga	33.5273	-10.5762	12585	WorldPop
906	Northern	Isoka	Isoka East	Luhoka	33.3495	-10.6119	6408	WorldPop
907	Northern	Isoka	Isoka East	Mafinga	33.127	-10.2014	9748	WorldPop
908	Northern	Isoka	Isoka East	Mukutu	33.2392	-10.3357	8979	WorldPop
909	Northern	Isoka	Isoka East	Ntonga	33.3109	-10.1348	14203	WorldPop
910	Northern	Isoka	Isoka East	Thendere	33.4378	-10.2834	9709	WorldPop
911	Northern	Isoka	Isoka West	Itukuta	32.6994	-10.0452	6826	GADM
912	Northern	Isoka	Isoka West	Kantenshya	32.5606	-10.0289	8448	WorldPop
913	Northern	Isoka	Isoka West	Kapilonga	32.6953	-10.0521	9202	WorldPop
914	Northern	Isoka	Isoka West	Kasoka	32.6371	-10.1529	17628	WorldPop
915	Northern	Isoka	Isoka West	Luangwa	32.966	-10.2061	5696	WorldPop
916	Northern	Isoka	Isoka West	Milongo	32.627	-10.2349	2747	WorldPop
917	Northern	Isoka	Isoka West	Mpungu	33.192	-9.8367	11203	WorldPop
918	Northern	Isoka	Isoka West	Nkombwa	32.884	-10.0763	7765	WorldPop
919	Northern	Isoka	Isoka West	Sasamwenje	32.7299	-9.82019	14873	WorldPop
920	Northern	Kaputa	Chimbamilonga	Chisela	30.1537	-8.58867	1660	WorldPop
921	Northern	Kaputa	Chimbamilonga	Chubo	30.198	-9.1742	2836	WorldPop
922	Northern	Kaputa	Chimbamilonga	Fungwa	30.0634	-8.9893	4242	WorldPop
923	Northern	Kaputa	Chimbamilonga	Kakusu	29.7365	-8.80407	859	WorldPop
924	Northern	Kaputa	Chimbamilonga	Kampinda	29.9932	-8.80104	6528	WorldPop
925	Northern	Kaputa	Chimbamilonga	Kapisha	29.7646	-9.08216	8711	GADM
926	Northern	Kaputa	Chimbamilonga	Kashikishi	29.7258	-8.87521	3772	WorldPop
927	Northern	Kaputa	Chimbamilonga	Mukubwe	29.7639	-9.08055	3800	WorldPop
928	Northern	Kaputa	Chimbamilonga	Munwa	30.0376	-8.67622	7809	WorldPop
929	Northern	Kaputa	Chimbamilonga	Mwambeshi	30.1113	-8.90771	1760	WorldPop
930	Northern	Kaputa	Chimbamilonga	Nsumbu	30.3788	-8.5061	4140	WorldPop
931	Northern	Kaputa	Kaputa	Chipili	29.5472	-8.63751	9699	WorldPop
932	Northern	Kaputa	Kaputa	Chiyilunda	29.5621	-9.14288	2919	WorldPop
933	Northern	Kaputa	Kaputa	Choma	29.6623	-8.46932	9041	WorldPop
934	Northern	Kaputa	Kaputa	Kaleulu	29.7752	-8.41614	9200	WorldPop
935	Northern	Kaputa	Kaputa	Kalungwishi	29.2817	-9.13801	4503	WorldPop
936	Northern	Kaputa	Kaputa	Kapulwa	29.6156	-8.4498	5190	GADM
937	Northern	Kaputa	Kaputa	Mofwe	29.4384	-9.18297	1261	WorldPop
938	Northern	Kaputa	Kaputa	Mowa	29.6171	-8.45389	12226	WorldPop
939	Northern	Kaputa	Kaputa	Munkonge	30.1612	-8.42232	5558	WorldPop
940	Northern	Kaputa	Kaputa	Mwawe	29.9073	-8.41823	2265	WorldPop
941	Northern	Kaputa	Kaputa	Nkota	29.3608	-8.90393	5506	WorldPop
942	Northern	Kasama	Kasama	Bululu	31.0394	-10.0086	18352	WorldPop
943	Northern	Kasama	Kasama	Buseko	31.1817	-10.2248	64662	WorldPop
944	Northern	Kasama	Kasama	Chilunga	31.1599	-9.9157	11722	WorldPop
945	Northern	Kasama	Kasama	JuliaChikamoneka	30.7401	-10.2125	2761	GADM
946	Northern	Kasama	Kasama	Kasenga	30.7553	-9.99007	11970	WorldPop
947	Northern	Kasama	Kasama	Lukulu	30.7786	-10.2064	3781	WorldPop
948	Northern	Kasama	Kasama	Lukupa	31.1289	-10.15	9655	WorldPop
949	Northern	Kasama	Kasama	Mulilansolo	31.2045	-10.2147	45199	WorldPop
950	Northern	Kasama	Lukashya	Chiba	31.1677	-10.2516	7632	WorldPop
951	Northern	Kasama	Lukashya	Chibundu	31.2342	-10.6529	8967	WorldPop
952	Northern	Kasama	Lukashya	Chumba	31.065	-10.5967	4942	WorldPop
953	Northern	Kasama	Lukashya	Kapolongo	31.3087	-10.3376	6654	WorldPop
954	Northern	Kasama	Lukashya	Kapumaula	30.5594	-10.3893	9924	GADM
955	Northern	Kasama	Lukashya	Lualuo	31.0937	-10.3102	8012	WorldPop
956	Northern	Kasama	Lukashya	Lusenga	30.5596	-10.39	10695	WorldPop
957	Northern	Kasama	Lukashya	Mukanga	30.8596	-10.4269	7508	WorldPop
958	Northern	Kasama	Lukashya	Musowa	30.8567	-10.8735	5599	WorldPop
959	Northern	Luwingu	Lubansenshi	Chifwile	30.3209	-10.532	5548	WorldPop
960	Northern	Luwingu	Lubansenshi	Chulungoma	29.9885	-10.2041	7255	WorldPop
961	Northern	Luwingu	Lubansenshi	Ipusukilo	29.9679	-10.3659	4344	WorldPop
962	Northern	Luwingu	Lubansenshi	Isango	30.6053	-11.0282	7062	WorldPop
963	Northern	Luwingu	Lubansenshi	Katopola	30.1666	-10.3337	14197	GADM
964	Northern	Luwingu	Lubansenshi	Lwata	30.5825	-10.7154	7357	WorldPop
965	Northern	Luwingu	Lubansenshi	Masonde	30.1388	-10.3163	6943	WorldPop
966	Northern	Luwingu	Lubansenshi	Mushitowamboo	30.3331	-10.753	6268	WorldPop
967	Northern	Luwingu	Lubansenshi	Namukolo	29.8919	-10.2965	2662	WorldPop
968	Northern	Luwingu	Lupososhi	Bwalinde	29.9381	-10.7455	10321	WorldPop
969	Northern	Luwingu	Lupososhi	Ibale	29.8266	-10.7162	2898	WorldPop
970	Northern	Luwingu	Lupososhi	Ilambo	29.7477	-10.6886	4674	WorldPop
971	Northern	Luwingu	Lupososhi	Isansa	30.1106	-10.6426	5479	WorldPop
972	Northern	Luwingu	Lupososhi	Itandashi	29.3436	-10.9309	5029	WorldPop
973	Northern	Luwingu	Lupososhi	Kaela	29.2904	-10.7813	6364	WorldPop
974	Northern	Luwingu	Lupososhi	Kanfinsa	29.6283	-10.5591	3419	WorldPop
975	Northern	Luwingu	Lupososhi	kapemba	29.7805	-10.3994	6875	GADM
976	Northern	Luwingu	Lupososhi	Katilye	29.5123	-10.5923	3749	WorldPop
977	Northern	Luwingu	Lupososhi	Mufili	29.7835	-10.406	6063	WorldPop
978	Northern	Luwingu	Lupososhi	Mulalashi	29.9895	-10.5208	3154	GADM
979	Northern	Luwingu	Lupososhi	Munshinga	29.5195	-10.7023	5912	WorldPop
980	Northern	Luwingu	Lupososhi	Mwelawamangu	29.9874	-10.5214	8853	WorldPop
981	Northern	Mbala	Mbala	Itala	31.3818	-8.70362	24617	Stanford
982	Northern	Mbala	Mbala	Kawimbe	31.5719	-8.88584	10194	WorldPop
983	Northern	Mbala	Mbala	Kazimolwa	31.405	-8.85715	25864	Stanford
984	Northern	Mbala	Mbala	Luandi	31.2818	-8.9505	23715	GADM
985	Northern	Mbala	Mbala	Mwamba	31.3499	-9.08564	6580	GADM
986	Northern	Mbala	Mbala	Mwambezi	31.285	-8.94462	8798	WorldPop
987	Northern	Mbala	Mbala	Nsunzu	31.3807	-9.06075	3164	WorldPop
988	Northern	Mbala	Senga Hill	Chela	31.3572	-9.45595	18078	WorldPop
989	Northern	Mbala	Senga Hill	Chimbili	32.1632	-9.36422	12159	GADM
990	Northern	Mbala	Senga Hill	Chinyika	31.6721	-9.43963	9246	WorldPop
991	Northern	Mbala	Senga Hill	Chozi	32.1629	-9.36417	8248	WorldPop
992	Northern	Mbala	Senga Hill	Ipembe	31.7136	-9.27414	6638	GADM
993	Northern	Mbala	Senga Hill	Lapisha	31.9928	-9.07992	13421	GADM
994	Northern	Mbala	Senga Hill	Malamba	31.7146	-9.27388	7547	WorldPop
995	Northern	Mbala	Senga Hill	Mukololo	31.9903	-9.07977	12865	WorldPop
996	Northern	Mbala	Senga Hill	Mwiluzi	31.064	-11.9095	7229	GADM
997	Northern	Mpika	Kanchibiya	Chambeshi	31.1005	-11.1103	6154	WorldPop
998	Northern	Mpika	Kanchibiya	Chimbwa	30.9614	-11.5159	5692	GADM
999	Northern	Mpika	Kanchibiya	Chinama	30.4382	-12.0421	6399	GADM
1000	Northern	Mpika	Kanchibiya	Lubaleshi	30.9572	-11.5086	12130	WorldPop
1001	Northern	Mpika	Kanchibiya	Lukulu	30.4288	-12.0422	8127	WorldPop
1002	Northern	Mpika	Kanchibiya	Lulimala	30.6269	-12.3471	9331	WorldPop
1003	Northern	Mpika	Kanchibiya	Lulingila	30.6818	-11.3905	11144	WorldPop
1004	Northern	Mpika	Kanchibiya	Mansha	30.5755	-11.6733	7184	GADM
1005	Northern	Mpika	Kanchibiya	Mumbubu	31.2625	-11.3763	8007	WorldPop
1006	Northern	Mpika	Kanchibiya	Munikashi	30.5842	-11.6665	7508	WorldPop
1007	Northern	Mpika	Mfuwe	Chifungwe	31.7988	-12.6345	5518	WorldPop
1008	Northern	Mpika	Mfuwe	Chikanda	30.903	-12.5956	8633	WorldPop
1009	Northern	Mpika	Mfuwe	Muchinga	32.0505	-11.9989	4311	WorldPop
1010	Northern	Mpika	Mfuwe	Munpamazi	31.3719	-12.8502	10714	Stanford
1011	Northern	Mpika	Mfuwe	Mutekwe	32.0496	-11.4109	5070	WorldPop
1012	Northern	Mpika	Mpika	Chipembele	31.4114	-11.8561	9561	GADM
1013	Northern	Mpika	Mpika	ChishibeIsonde	31.5237	-11.6895	18637	GADM
1014	Northern	Mpika	Mpika	Lubambala	31.4206	-11.8505	17733	WorldPop
1015	Northern	Mpika	Mpika	Lwitikila	31.4752	-11.7637	10382	WorldPop
1016	Northern	Mpika	Mpika	Mukungwa	31.3728	-12.1317	8486	GADM
1017	Northern	Mpika	Mpika	Musakanya	31.4498	-11.84	21921	WorldPop
1018	Northern	Mpika	Mpika	Nachikufu	31.3785	-12.1154	8783	WorldPop
1019	Northern	Mporokoso	Lunte	Bwandela	30.4956	-9.93929	4892	GADM
1020	Northern	Mporokoso	Lunte	Isenga	30.6475	-9.69471	5041	WorldPop
1021	Northern	Mporokoso	Lunte	Kalungwishi	30.5252	-9.92056	7568	WorldPop
1022	Northern	Mporokoso	Lunte	Kansanshi	30.6418	-9.47007	3478	WorldPop
1023	Northern	Mporokoso	Lunte	Kanyanta	30.4405	-10.1256	5138	WorldPop
1024	Northern	Mporokoso	Lunte	Luangwa	30.472	-9.66584	6488	WorldPop
1025	Northern	Mporokoso	Lunte	Lubushi	30.3408	-10.2314	3051	WorldPop
1026	Northern	Mporokoso	Lunte	Lunte	30.208	-10.0106	7116	WorldPop
1027	Northern	Mporokoso	Lunte	Malaila	31.0729	-9.67558	4306	WorldPop
1028	Northern	Mporokoso	Lunte	Malambwe	30.9413	-9.71568	3639	WorldPop
1029	Northern	Mporokoso	Lunte	Masonde	30.1144	-9.77117	1741	WorldPop
1030	Northern	Mporokoso	Lunte	Nchelenge	30.8304	-9.80548	5914	WorldPop
1031	Northern	Mporokoso	Mporokoso	Chikulu	29.727	-9.59436	2216	WorldPop
1032	Northern	Mporokoso	Mporokoso	Chimpolenge	30.0441	-9.4859	3671	WorldPop
1033	Northern	Mporokoso	Mporokoso	ChishaMwamba	29.9397	-9.32305	8319	WorldPop
1034	Northern	Mporokoso	Mporokoso	Kapumo	30.1159	-9.38565	3644	WorldPop
1035	Northern	Mporokoso	Mporokoso	Lumangwe	29.5487	-9.44683	5031	WorldPop
1036	Northern	Mporokoso	Mporokoso	Mabale	30.3368	-9.39794	3262	WorldPop
1037	Northern	Mporokoso	Mporokoso	Mikomba	30.1139	-9.36721	5286	WorldPop
1038	Northern	Mporokoso	Mporokoso	Muchinga	30.1782	-9.46101	5354	GADM
1039	Northern	Mporokoso	Mporokoso	Mumbuluma	29.9298	-9.5254	2400	WorldPop
1040	Northern	Mporokoso	Mporokoso	Mutotoshi	30.1781	-9.46191	3378	WorldPop
1041	Northern	Mpulungu	Mpulungu	Chilula	30.8974	-9.26358	22629	GADM
1042	Northern	Mpulungu	Mpulungu	Chilumba	31.1921	-8.65389	741	WorldPop
1043	Northern	Mpulungu	Mpulungu	Chisha	30.8946	-9.26563	9937	WorldPop
1044	Northern	Mpulungu	Mpulungu	Isoko	31.2348	-8.77804	8654	WorldPop
1045	Northern	Mpulungu	Mpulungu	Isunga	30.8004	-9.55516	3349	WorldPop
1046	Northern	Mpulungu	Mpulungu	Itimbwe	30.5265	-9.02734	2120	WorldPop
1047	Northern	Mpulungu	Mpulungu	Iyendwe	30.4908	-8.75125	3451	WorldPop
1048	Northern	Mpulungu	Mpulungu	Kapenbwa	30.757	-8.59162	2009	WorldPop
1049	Northern	Mpulungu	Mpulungu	Katwe	30.8581	-8.75879	2908	WorldPop
1050	Northern	Mpulungu	Mpulungu	MpulunguCentral	31.1279	-8.7715	21417	WorldPop
1051	Northern	Mpulungu	Mpulungu	Mulile	31.0045	-8.96329	4113	GADM
1052	Northern	Mpulungu	Mpulungu	Tanganyika	31.1497	-8.7258	2895	Stanford
1053	Northern	Mpulungu	Mpulungu	Vyamba	31.0079	-8.96132	12099	WorldPop
1054	Northern	Mungwi	Malole	Chambeshi	31.7731	-10.2753	13411	WorldPop
1055	Northern	Mungwi	Malole	Chibamba	31.6423	-10.0386	16540	GADM
1056	Northern	Mungwi	Malole	Fibwe	31.3838	-9.67733	11963	WorldPop
1057	Northern	Mungwi	Malole	Fube	31.6408	-10.0389	13790	WorldPop
1058	Northern	Mungwi	Malole	Iyaya	31.741	-9.86685	10705	WorldPop
1059	Northern	Mungwi	Malole	Kabisha	31.712	-9.6411	8530	WorldPop
1060	Northern	Mungwi	Malole	Kalunga	31.9496	-10.0569	13329	WorldPop
1061	Northern	Mungwi	Malole	Lubanda	31.9722	-9.75223	12685	GADM
1062	Northern	Mungwi	Malole	Mabula	31.4347	-10.1071	5017	GADM
1063	Northern	Mungwi	Malole	Mpanda	31.9705	-9.75109	11958	WorldPop
1064	Northern	Mungwi	Malole	Mungwi	31.4319	-10.1076	11754	WorldPop
1065	Northern	Mungwi	Malole	Munsensenshe	32.5138	-9.65665	4950	GADM
1066	Northern	Mungwi	Malole	Ngulula	31.3023	-10.0967	9905	WorldPop
1067	Northern	Nakonde	Nakonde	Chiwanza	32.5175	-9.65627	7675	WorldPop
1068	Northern	Nakonde	Nakonde	Ilonda	32.6836	-9.5601	5023	WorldPop
1069	Northern	Nakonde	Nakonde	Isunga	32.8836	-9.59183	6251	GADM
1070	Northern	Nakonde	Nakonde	Luchinde	32.4005	-9.20134	5677	WorldPop
1071	Northern	Nakonde	Nakonde	Mpanda	32.2854	-9.34644	7325	GADM
1072	Northern	Nakonde	Nakonde	Mukulika	32.9716	-9.75499	2585	WorldPop
1073	Northern	Nakonde	Nakonde	Mulalo	32.2817	-9.33746	9334	WorldPop
1074	Northern	Nakonde	Nakonde	Musele	32.8741	-9.44611	4089	WorldPop
1075	Northern	Nakonde	Nakonde	Musyani	32.6306	-9.3128	6965	WorldPop
1076	Northern	Nakonde	Nakonde	Nakonde	32.7676	-9.33796	38110	WorldPop
1077	Northern	Nakonde	Nakonde	Ngumba	32.4991	-9.29625	6576	WorldPop
1078	Northern	Nakonde	Nakonde	OldFife	32.8007	-9.37178	11988	Stanford
1079	Northern	Nakonde	Nakonde	Popomozi	32.4964	-9.4186	6419	WorldPop
1080	Northern	Choma	Choma	Batoka	27.2374	-16.8403	6871	Stanford
1081	Southern	Choma	Choma	Kulundana	26.9727	-16.8312	13246	GADM
1082	Southern	Choma	Choma	Moomba	26.9513	-16.9464	3113	GADM
1083	Southern	Choma	Choma	Mubula	27.0677	-17.2704	20451	GADM
1084	Southern	Choma	Choma	Nakeempa	26.9434	-16.9449	6046	WorldPop
1085	Southern	Choma	Choma	Namuswa	27.0637	-17.2778	10972	WorldPop
1086	Southern	Choma	Choma	Siasikabole	27.0283	-17.0791	8006	WorldPop
1087	Southern	Choma	Choma	Sikalongo	26.9873	-16.8286	8768	GADM
1088	Southern	Choma	Choma	Sikalundu	26.9642	-16.8168	11107	WorldPop
1089	Southern	Choma	Choma	Simacheche	26.9829	-16.823	8331	WorldPop
1090	Southern	Choma	Choma	Simamvwa	26.8369	-16.8499	10945	GADM
1091	Southern	Choma	Choma	Singani	27.0984	-16.9353	8101	WorldPop
1092	Southern	Choma	Choma	Stateland	26.8275	-16.8588	6523	WorldPop
1093	Southern	Choma	Mbabala	Chilalantambo	26.9209	-16.3729	9367	WorldPop
1094	Southern	Choma	Mbabala	Kabimba	27.058	-16.3662	1908	GADM
1095	Southern	Choma	Mbabala	Macha	26.8019	-16.4067	8210	WorldPop
1096	Southern	Choma	Mbabala	Mang'anza	27.0578	-16.3651	5727	WorldPop
1097	Southern	Choma	Mbabala	Mapanza	26.9388	-16.2487	5708	WorldPop
1098	Southern	Choma	Mbabala	Mbabala	26.8623	-16.5348	13966	WorldPop
1099	Southern	Choma	Mbabala	Simaubi	26.8096	-16.2705	11896	WorldPop
1100	Southern	Choma	Pemba	Habunkululu	27.3274	-16.9415	4326	WorldPop
1101	Southern	Choma	Pemba	Hamaundu	27.4238	-16.6174	17923	WorldPop
1102	Southern	Choma	Pemba	Kasiya	27.2522	-16.5918	11978	WorldPop
1103	Southern	Choma	Pemba	Kauba	27.4258	-16.8298	7036	WorldPop
1104	Southern	Choma	Pemba	Maambo	27.552	-16.6214	12341	WorldPop
1105	Southern	Choma	Pemba	Nachibanga	27.335	-16.7714	9036	WorldPop
1106	Southern	Choma	Pemba	Pemba	27.3623	-16.5212	2278	WorldPop
1107	Southern	Gwembe	Gwembe	Bbondo	27.9615	-16.4454	8137	WorldPop
1108	Southern	Gwembe	Gwembe	Chaamwe	28.0643	-16.4969	2798	GADM
1109	Southern	Gwembe	Gwembe	Chibuwe	27.8427	-16.7614	5334	WorldPop
1110	Southern	Gwembe	Gwembe	Chisanga	27.7413	-16.6606	2703	GADM
1111	Southern	Gwembe	Gwembe	Fumbo	27.8724	-16.5577	8903	WorldPop
1112	Southern	Gwembe	Gwembe	Jongola	27.742	-16.659	653	WorldPop
1113	Southern	Gwembe	Gwembe	Jumbo	27.698	-16.7405	2404	WorldPop
1114	Southern	Gwembe	Gwembe	Kkole	28.0585	-16.7491	2686	GADM
1115	Southern	Gwembe	Gwembe	Kkoma	27.7141	-16.5495	6477	GADM
1116	Southern	Gwembe	Gwembe	KotaKota	28.0173	-16.7378	1192	WorldPop
1117	Southern	Gwembe	Gwembe	Lukonde	27.7099	-16.5452	3874	WorldPop
1118	Southern	Gwembe	Gwembe	Luumbo	28.1439	-16.5736	3939	WorldPop
1119	Southern	Gwembe	Gwembe	Siampande	26.5086	-15.4678	1573	GADM
1120	Southern	Gwembe	Gwembe	Sinafala	27.7316	-16.8407	2038	WorldPop
1121	Southern	Itezhi Tezhi	Itezhi Tezhi	Banamwaze	26.5021	-15.4379	2695	WorldPop
1122	Southern	Itezhi Tezhi	Itezhi Tezhi	Basanga	26.1808	-15.9276	6745	WorldPop
1123	Southern	Itezhi Tezhi	Itezhi Tezhi	Itezhi-Tezhi	25.6885	-15.7911	8102	WorldPop
1124	Southern	Itezhi Tezhi	Itezhi Tezhi	Itumbi	26.1747	-15.4455	5723	WorldPop
1125	Southern	Itezhi Tezhi	Itezhi Tezhi	Kaanzwa	26.3031	-15.6171	5708	GADM
1126	Southern	Itezhi Tezhi	Itezhi Tezhi	Kabulungwe	27.1154	-15.574	1664	WorldPop
1127	Southern	Itezhi Tezhi	Itezhi Tezhi	Lubanda	26.3007	-15.6082	6252	WorldPop
1128	Southern	Itezhi Tezhi	Itezhi Tezhi	Luchena	26.0369	-16.2095	2002	WorldPop
1129	Southern	Itezhi Tezhi	Itezhi Tezhi	Luubwe	26.3066	-15.8308	3178	WorldPop
1130	Southern	Itezhi Tezhi	Itezhi Tezhi	Makunku	26.218	-16.2034	3435	GADM
1131	Southern	Itezhi Tezhi	Itezhi Tezhi	Masemu	26.0809	-15.7004	9179	WorldPop
1132	Southern	Itezhi Tezhi	Itezhi Tezhi	Mbila	26.2047	-16.203	7574	WorldPop
1133	Southern	Itezhi Tezhi	Itezhi Tezhi	Nyambo	26.8595	-15.4631	2336	WorldPop
1134	Southern	Kalomo	Dundumwenze	Bbilili	26.6946	-17.1958	13552	GADM
1135	Southern	Kalomo	Dundumwenze	Chamuka	26.2268	-16.5253	9499	WorldPop
1136	Southern	Kalomo	Dundumwenze	Chawila	26.6927	-17.1995	7179	WorldPop
1137	Southern	Kalomo	Dundumwenze	Chikanta	26.5811	-16.3591	19804	WorldPop
1138	Southern	Kalomo	Dundumwenze	Choonga	26.5172	-16.9944	21398	WorldPop
1139	Southern	Kalomo	Dundumwenze	KalomoSiachitema	26.4209	-16.4662	26470	GADM
1140	Southern	Kalomo	Dundumwenze	Kalonda	26.2617	-17.258	12918	GADM
1141	Southern	Kalomo	Dundumwenze	Kasukwe	26.43	-16.4674	14802	WorldPop
1142	Southern	Kalomo	Dundumwenze	Mayoba	26.3378	-17.165	10822	WorldPop
1143	Southern	Kalomo	Dundumwenze	Nachikungu	26.5822	-17.1022	8035	GADM
1144	Southern	Kalomo	Dundumwenze	Naluja	26.3359	-16.8041	13047	Stanford
1145	Southern	Kalomo	Dundumwenze	Namwianga	26.8144	-17.1141	10869	GADM
1146	Southern	Kalomo	Dundumwenze	Omba	26.5354	-17.2523	10142	GADM
1147	Southern	Kalomo	Dundumwenze	Simayakwe	26.8413	-17.4256	4771	GADM
1148	Southern	Kalomo	Dundumwenze	Sipatunyana	26.5937	-17.4184	4178	GADM
1149	Southern	Kalomo	Mapatizya	Chidi	26.8287	-17.4227	9635	WorldPop
1150	Southern	Kalomo	Mapatizya	Luyaba	26.5939	-17.421	14712	WorldPop
1151	Southern	Kalomo	Mapatizya	Mbwiko	26.723	-17.7908	8402	WorldPop
1152	Southern	Kalomo	Mapatizya	Mulamfu	26.7333	-17.5749	6403	GADM
1153	Southern	Kalomo	Mapatizya	Siamafumba	26.4774	-17.6593	9604	WorldPop
1154	Southern	Kalomo	Mapatizya	Simwatachela	26.7327	-17.5741	5300	WorldPop
1155	Southern	Kalomo	Mapatizya	Zimba	26.4816	-17.3742	12669	WorldPop
1156	Southern	Kazungula	Katombola	Chooma	25.5847	-16.8739	2343	WorldPop
1157	Southern	Kazungula	Katombola	Kanchele	25.7894	-17.5282	3128	WorldPop
1158	Southern	Kazungula	Katombola	Katapazi	26.1157	-17.6097	4918	WorldPop
1159	Southern	Kazungula	Katombola	Kauwe	26.0539	-17.0176	5156	WorldPop
1160	Southern	Kazungula	Katombola	Mandia	26.0951	-17.8732	7473	GADM
1161	Southern	Kazungula	Katombola	Moomba	25.4974	-16.4647	8641	WorldPop
1162	Southern	Kazungula	Katombola	Mukuni	26.0909	-17.8628	6165	WorldPop
1163	Southern	Kazungula	Katombola	Musokotwane	25.6215	-17.2921	4729	GADM
1164	Southern	Kazungula	Katombola	Nguba	26.015	-16.8336	7132	Stanford
1165	Southern	Kazungula	Katombola	Ngwezi	25.6244	-17.2934	13087	WorldPop
1166	Southern	Kazungula	Katombola	Nyawa	25.9983	-17.4357	6365	GADM
1167	Southern	Kazungula	Katombola	Sekute	25.3428	-17.6803	8536	WorldPop
1168	Southern	Kazungula	Katombola	Sikaunzwe	25.1813	-17.4516	10130	WorldPop
1169	Southern	Kazungula	Katombola	Simango	26.0031	-17.4387	10489	WorldPop
1170	Southern	Livingstone	Livingstone	Akapelwa	25.8528	-17.8494	3333	WorldPop
1171	Southern	Livingstone	Livingstone	DambwaCentral	25.8361	-17.8586	6040	WorldPop
1172	Southern	Livingstone	Livingstone	Dr.Mubitana	25.8643	-17.8283	6669	WorldPop
1173	Southern	Livingstone	Livingstone	Freedom	25.8206	-17.8242	15574	WorldPop
1174	Southern	Livingstone	Livingstone	Kariba	25.8647	-17.8459	4396	GADM
1175	Southern	Livingstone	Livingstone	Kasiya	25.9366	-17.7398	9075	Stanford
1176	Southern	Livingstone	Livingstone	Libuyu	25.885	-17.8281	7789	WorldPop
1177	Southern	Livingstone	Livingstone	Lizuma	25.8361	-17.845	2704	WorldPop
1178	Southern	Livingstone	Livingstone	Maramba	25.8662	-17.844	9818	WorldPop
1179	Southern	Livingstone	Livingstone	Mulungushi	25.8658	-17.8674	8215	GADM
1180	Southern	Livingstone	Livingstone	MusioTunya	25.8806	-17.9062	8804	GADM
1181	Southern	Livingstone	Livingstone	Mwalibonena	25.8778	-17.8367	9663	WorldPop
1182	Southern	Livingstone	Livingstone	Namatama	25.8789	-17.8263	11315	WorldPop
1183	Southern	Livingstone	Livingstone	Nansanzu	25.8641	-17.8608	6804	WorldPop
1184	Southern	Livingstone	Livingstone	Shungu	25.8585	-17.893	3441	WorldPop
1185	Southern	Livingstone	Livingstone	Simonga	25.7526	-17.8243	12682	WorldPop
1186	Southern	Livingstone	Livingstone	Zambezi	25.8444	-17.8565	15712	WorldPop
1187	Southern	Mazabuka	Chikankata	Chitete	28.2303	-16.0547	10827	WorldPop
1188	Southern	Mazabuka	Chikankata	Kasengo	28.4167	-15.8472	8060	GADM
1189	Southern	Mazabuka	Chikankata	Mabwetuba	28.1385	-16.2524	12921	WorldPop
1190	Southern	Mazabuka	Chikankata	Malala	28.2514	-16.1969	6198	WorldPop
1191	Southern	Mazabuka	Chikankata	Musaya	27.8305	-16.1651	1135	GADM
1192	Southern	Mazabuka	Chikankata	Namalundu	28.4211	-15.8471	7596	WorldPop
1193	Southern	Mazabuka	Chikankata	Nansenga	28.365	-15.9404	2553	WorldPop
1194	Southern	Mazabuka	Chikankata	UpperKaleya	28.0395	-16.1266	28170	WorldPop
1195	Southern	Mazabuka	Magoye	Chivuna	27.8322	-16.1642	19803	WorldPop
1196	Southern	Mazabuka	Magoye	Itebe	27.5125	-15.6725	2750	WorldPop
1197	Southern	Mazabuka	Magoye	Kalama	27.4451	-15.8374	3147	WorldPop
1198	Southern	Mazabuka	Magoye	Munenga	27.5678	-15.9064	2579	WorldPop
1199	Southern	Mazabuka	Magoye	Munjile	27.6333	-16.0828	2415	WorldPop
1200	Southern	Mazabuka	Magoye	Musuma	27.8062	-15.9897	5370	GADM
1201	Southern	Mazabuka	Magoye	Mwanachingwala	27.6382	-15.8532	11921	WorldPop
1202	Southern	Mazabuka	Magoye	Ngwezi	27.652	-16.0159	18470	WorldPop
1203	Southern	Mazabuka	Magoye	Nkonkola	27.8018	-15.8009	6296	GADM
1204	Southern	Mazabuka	Mazabuka	Chizobo	27.7933	-15.964	6975	WorldPop
1205	Southern	Mazabuka	Mazabuka	Lubombo	27.9253	-15.7974	21143	WorldPop
1206	Southern	Mazabuka	Mazabuka	MazabukaCentral	27.7319	-15.7769	69435	WorldPop
1207	Southern	Mazabuka	Mazabuka	Nakambala	27.7927	-15.8144	8898	WorldPop
1208	Southern	Mazabuka	Mazabuka	NegaNega	27.9592	-15.9198	4606	WorldPop
1209	Southern	Monze	Bweengwa	Bweengwa	27.1403	-16.1682	7157	WorldPop
1210	Southern	Monze	Bweengwa	ChoongoEast	27.4447	-16.1929	10463	WorldPop
1211	Southern	Monze	Bweengwa	ChoongoWest	27.3008	-16.1242	5917	WorldPop
1212	Southern	Monze	Bweengwa	Hamangaba	27.1665	-16.4182	8110	GADM
1213	Southern	Monze	Bweengwa	Kaila	27.3937	-15.9301	7432	WorldPop
1214	Southern	Monze	Bweengwa	Keemba	27.3923	-16.0335	10870	WorldPop
1215	Southern	Monze	Bweengwa	Malundu	27.2408	-15.9257	7756	Stanford
1216	Southern	Monze	Monze	Bbombo	27.1669	-16.414	12083	WorldPop
1217	Southern	Monze	Monze	Chipembele	27.6806	-16.3866	6820	WorldPop
1218	Southern	Monze	Monze	Chisekese	27.4687	-16.4112	7008	WorldPop
1219	Southern	Monze	Monze	Hamamvwa	27.5207	-16.289	4201	GADM
1220	Southern	Monze	Monze	Hatontola	27.3152	-16.4029	12421	WorldPop
1221	Southern	Monze	Monze	Hufwa/Hamapande	27.3038	-16.246	3553	WorldPop
1222	Southern	Monze	Monze	Katimba	27.1935	-16.312	6822	WorldPop
1223	Southern	Monze	Monze	Manungu	27.499	-16.2891	39264	WorldPop
1224	Southern	Monze	Monze	Mayaba	27.4155	-16.314	4386	WorldPop
1225	Southern	Monze	Monze	MonzeUrban	27.476	-16.2726	1431	WorldPop
1226	Southern	Monze	Monze	Ufwenuka	27.587	-16.4558	10682	WorldPop
1227	Southern	Monze	Moomba	Chona	27.6929	-16.3155	9771	WorldPop
1228	Southern	Monze	Moomba	Moomba	27.8641	-16.3064	1020	WorldPop
1229	Southern	Monze	Moomba	MwanzaEast	27.7246	-16.2673	6147	WorldPop
1230	Southern	Monze	Moomba	MwanzaWest	27.5799	-16.1767	12607	WorldPop
1231	Southern	Namwala	Namwala	Baambwe	26.5268	-15.7148	4135	WorldPop
1232	Southern	Namwala	Namwala	Chitongo	27.0583	-15.8251	4245	WorldPop
1233	Southern	Namwala	Namwala	Itapa	26.4903	-16.0634	6874	Stanford
1234	Southern	Namwala	Namwala	Kabulamwanda	26.7844	-15.857	6824	WorldPop
1235	Southern	Namwala	Namwala	Kantengwa	26.949	-15.6625	3874	WorldPop
1236	Southern	Namwala	Namwala	Maala	26.693	-15.8112	4873	WorldPop
1237	Southern	Namwala	Namwala	Mandondo	26.464	-16.1636	3982	GADM
1238	Southern	Namwala	Namwala	Mbeza	27.0929	-15.9897	5596	WorldPop
1239	Southern	Namwala	Namwala	Moobola	26.7037	-16.2106	12080	WorldPop
1240	Southern	Namwala	Namwala	Nakamboma	26.8936	-16.0638	13974	WorldPop
1241	Southern	Namwala	Namwala	Namakube	26.4656	-16.1943	11275	WorldPop
1242	Southern	Namwala	Namwala	NamwalaCentral	26.4085	-15.7506	11522	WorldPop
1243	Southern	Namwala	Namwala	Ndema	26.6767	-16.0477	9761	Stanford
1244	Southern	Namwala	Namwala	Ngabo	26.5418	-15.8902	2574	Stanford
1245	Southern	Siavonga	Siavonga	Chirundu	28.7206	-15.9784	15052	WorldPop
1246	Southern	Siavonga	Siavonga	IbweMunyama	28.5614	-16.4535	3202	GADM
1247	Southern	Siavonga	Siavonga	Kariba	28.7436	-16.4802	16118	WorldPop
1248	Southern	Siavonga	Siavonga	Lusangazi	28.2872	-16.3918	2555	WorldPop
1249	Southern	Siavonga	Siavonga	Lusitu	28.7845	-16.2149	8519	WorldPop
1250	Southern	Siavonga	Siavonga	Manchanvwa	28.8001	-16.1019	4365	GADM
1251	Southern	Siavonga	Siavonga	Mulima	28.4779	-16.3239	5276	WorldPop
1252	Southern	Siavonga	Siavonga	Musaya	28.6708	-16.4522	5429	GADM
1253	Southern	Siavonga	Siavonga	Nanyanga	28.7804	-16.3346	2526	WorldPop
1254	Southern	Siavonga	Siavonga	NgombeIlende	28.7958	-16.0897	11959	WorldPop
1255	Southern	Siavonga	Siavonga	Sikongo	28.6572	-16.1754	3810	WorldPop
1256	Southern	Siavonga	Siavonga	Simamba	28.6957	-16.4224	6102	WorldPop
1257	Southern	Siavonga	Siavonga	Sinadambwe	28.3735	-16.5147	4874	WorldPop
1258	Southern	Sinazongwe	Sinazongwe	Maamba	27.1944	-17.528	9818	GADM
1259	Southern	Sinazongwe	Sinazongwe	Mabinga	26.7999	-17.8163	763	WorldPop
1260	Southern	Sinazongwe	Sinazongwe	Malima	27.6009	-17.0045	6135	WorldPop
1261	Southern	Sinazongwe	Sinazongwe	Muchekwa	27.2808	-17.2191	7668	GADM
1262	Southern	Sinazongwe	Sinazongwe	Muuka	27.1894	-17.4637	4574	WorldPop
1263	Southern	Sinazongwe	Sinazongwe	Mweemba	27.2851	-17.392	12182	WorldPop
1264	Southern	Sinazongwe	Sinazongwe	Mweenda	27.0798	-17.6774	5350	WorldPop
1265	Southern	Sinazongwe	Sinazongwe	Mweezya	27.2819	-17.235	17383	WorldPop
1266	Southern	Sinazongwe	Sinazongwe	Namazambwe	26.9476	-17.8758	5066	WorldPop
1267	Southern	Sinazongwe	Sinazongwe	Nangombe	27.486	-17.0804	6252	WorldPop
1268	Southern	Sinazongwe	Sinazongwe	Nkamdabwe	27.3662	-17.0803	6465	WorldPop
1269	Southern	Sinazongwe	Sinazongwe	Sinazongwe	27.4601	-17.2683	10553	WorldPop
1270	Southern	Sinazongwe	Sinazongwe	Sinenge	27.5567	-17.0583	8082	GADM
1271	Southern	Sinazongwe	Sinazongwe	Tekelo	27.1485	-17.3685	1916	WorldPop
1272	Southern	Kalabo	Kalabo	Buleya	22.6957	-15.0676	3832	WorldPop
1273	Western	Kalabo	Kalabo	Kandambo	22.5201	-15.4657	3522	WorldPop
1274	Western	Kalabo	Kalabo	Liumba	22.4915	-15.0016	3384	WorldPop
1275	Western	Kalabo	Kalabo	Luanginga	22.6895	-15.0032	8974	WorldPop
1276	Western	Kalabo	Kalabo	Lutwi	22.5692	-15.209	5649	WorldPop
1277	Western	Kalabo	Kalabo	Mapungu	22.8023	-15.1052	3238	WorldPop
1278	Western	Kalabo	Kalabo	Namulilo	22.5223	-14.4371	8026	GADM
1279	Western	Kalabo	Kalabo	Ndoka	22.7099	-15.2656	8665	WorldPop
1280	Western	Kalabo	Kalabo	Nguma	22.2726	-14.376	4482	GADM
1281	Western	Kalabo	Kalabo	Yuka	22.5975	-15.0206	6497	WorldPop
1282	Western	Kalabo	Liuwa	Kuuli	22.6026	-14.4363	4023	WorldPop
1283	Western	Kalabo	Liuwa	Libonda	22.8966	-14.9809	8720	WorldPop
1284	Western	Kalabo	Liuwa	Likulundundu	22.2375	-14.4264	2180	WorldPop
1285	Western	Kalabo	Liuwa	Luola	22.1201	-14.8529	1899	GADM
1286	Western	Kalabo	Liuwa	Salunda	22.3241	-15.0365	2625	GADM
1287	Western	Kalabo	Liuwa	Siluwe	22.0618	-14.352	2186	WorldPop
1288	Western	Kalabo	Liuwa	Sishekanu	22.7005	-14.8715	11093	WorldPop
1289	Western	Kalabo	Sikongo	Licha	22.1223	-14.8588	7888	WorldPop
1290	Western	Kalabo	Sikongo	Liumena	22.325	-15.0349	6232	WorldPop
1291	Western	Kalabo	Sikongo	Lueti	22.2197	-15.6583	8495	WorldPop
1292	Western	Kalabo	Sikongo	Lulangunyi	22.4927	-14.8824	3134	GADM
1293	Western	Kalabo	Sikongo	Lwambi	22.3354	-14.8811	1730	WorldPop
1294	Western	Kalabo	Sikongo	Maala	22.1309	-15.1127	5444	WorldPop
1295	Western	Kalabo	Sikongo	Mutala	22.327	-14.671	1358	WorldPop
1296	Western	Kalabo	Sikongo	Mwenyi	22.5173	-14.8779	3221	WorldPop
1297	Western	Kalabo	Sikongo	Nengu	22.1252	-14.5265	2070	WorldPop
1298	Western	Kalabo	Sikongo	Tuuwa	22.2481	-15.3079	4401	WorldPop
1299	Western	Kaoma	Kaoma	Lalafuta	25.1475	-14.7401	6330	GADM
1300	Western	Kaoma	Kaoma	Litoya	25.17	-15.1198	8362	WorldPop
1301	Western	Kaoma	Kaoma	Longe	24.9176	-14.5971	6984	GADM
1302	Western	Kaoma	Kaoma	Mulamatila	24.8337	-14.8334	20419	WorldPop
1303	Western	Kaoma	Kaoma	Namilangi	25.1471	-14.7427	20458	WorldPop
1304	Western	Kaoma	Kaoma	Nkeyama	25.4022	-14.7741	12276	WorldPop
1305	Western	Kaoma	Kaoma	Shitwe	24.9144	-14.601	7113	WorldPop
1306	Western	Kaoma	Luampa	Luampa	24.5249	-14.9994	5970	WorldPop
1307	Western	Kaoma	Luampa	Lui	24.1156	-15.0129	7049	WorldPop
1308	Western	Kaoma	Luampa	Mbanyutu	24.4548	-14.8965	1850	WorldPop
1309	Western	Kaoma	Luampa	Mulwa	24.3383	-15.2434	4016	WorldPop
1310	Western	Kaoma	Luampa	Naliele	24.6456	-14.6322	6756	GADM
1311	Western	Kaoma	Luampa	Namando	24.7249	-15.1397	2065	WorldPop
1312	Western	Kaoma	Luampa	Nkenga	23.8694	-14.6067	8436	GADM
1313	Western	Kaoma	Luampa	Nyambi	24.4905	-14.5132	5823	GADM
1314	Western	Kaoma	Mangango	Kanabilumbu	24.6441	-14.6332	3172	WorldPop
1315	Western	Kaoma	Mangango	Kapili	23.963	-14.8661	2179	GADM
1316	Western	Kaoma	Mangango	Luambuwa	23.8709	-14.6012	7271	WorldPop
1317	Western	Kaoma	Mangango	Mangango	24.4901	-14.5097	5181	WorldPop
1318	Western	Kaoma	Mangango	Mushwala	24.1421	-14.6443	15380	WorldPop
1319	Western	Kaoma	Mangango	Namafulo	23.9619	-14.8696	15458	WorldPop
1320	Western	Kaoma	Mangango	Shinkombwe	24.7377	-14.7324	6778	WorldPop
1321	Western	Lukulu	Lukulu East	Dongwe	24.0846	-14.0452	2488	WorldPop
1322	Western	Lukulu	Lukulu East	Kamilende	23.682	-14.1146	2629	WorldPop
1323	Western	Lukulu	Lukulu East	Kang'oti	23.6205	-14.4343	6534	WorldPop
1324	Western	Lukulu	Lukulu East	Kashamba	24.5008	-14.121	2270	WorldPop
1325	Western	Lukulu	Lukulu East	Kawaya	23.2653	-14.5319	3918	WorldPop
1326	Western	Lukulu	Lukulu East	Likapai	23.1276	-14.7735	1582	WorldPop
1327	Western	Lukulu	Lukulu East	Luanchuma	24.1239	-14.291	6704	GADM
1328	Western	Lukulu	Lukulu East	Lukau	23.4277	-14.6072	3531	WorldPop
1329	Western	Lukulu	Lukulu East	Mbanga	23.2331	-14.6714	5050	WorldPop
1330	Western	Lukulu	Lukulu East	Mwandi	23.2585	-14.4079	10660	Stanford
1331	Western	Lukulu	Lukulu East	Mwito	24.0977	-14.3643	3514	WorldPop
1332	Western	Lukulu	Lukulu East	Namayula	23.0124	-14.0861	3883	GADM
1333	Western	Lukulu	Lukulu East	Simakumba	23.3834	-14.2185	4708	WorldPop
1334	Western	Lukulu	Lukulu West	Chin'onwe	22.54	-14.0517	2041	GADM
1335	Western	Lukulu	Lukulu West	Kakwacha	22.1721	-13.8394	1615	WorldPop
1336	Western	Lukulu	Lukulu West	Kanshizhi	22.8614	-14.1486	6335	GADM
1337	Western	Lukulu	Lukulu West	Lupui	22.3662	-14.1042	2665	WorldPop
1338	Western	Lukulu	Lukulu West	Lutembwe	22.5283	-14.0347	915	WorldPop
1339	Western	Lukulu	Lukulu West	Mataba	22.9057	-14.3744	3255	WorldPop
1340	Western	Lukulu	Lukulu West	Mitete	22.8831	-14.1545	3468	WorldPop
1341	Western	Lukulu	Lukulu West	Muyondoti	23.1405	-14.8925	2862	GADM
1342	Western	Lukulu	Lukulu West	Nyaala	23.0376	-14.5659	3275	WorldPop
1343	Western	Mongu	Luena	Ikwichi	23.2488	-15.057	3252	WorldPop
1344	Western	Mongu	Luena	Limulunga	23.0467	-15.0593	13590	WorldPop
1345	Western	Mongu	Luena	Mabili	23.1347	-14.8876	3683	WorldPop
1346	Western	Mongu	Luena	Namboma	23.2834	-15.1377	5024	WorldPop
1347	Western	Mongu	Luena	Nangula	23.4895	-15.0548	11819	WorldPop
1348	Western	Mongu	Luena	Ndanda	23.6829	-14.8852	1544	WorldPop
1349	Western	Mongu	Luena	Simaa	23.637	-14.8051	4730	Stanford
1350	Western	Mongu	Luena	Ushaa	23.3753	-14.8481	5085	WorldPop
1351	Western	Mongu	Mongu	Imwiko	23.1447	-15.2766	16855	WorldPop
1352	Western	Mongu	Mongu	Kaande	23.2067	-15.2228	1605	WorldPop
1353	Western	Mongu	Mongu	Kama	23.0164	-15.2203	2397	GADM
1354	Western	Mongu	Mongu	Kambule	23.1488	-15.2618	9864	WorldPop
1355	Western	Mongu	Mongu	Kanyonyo	23.1512	-15.2445	11263	WorldPop
1356	Western	Mongu	Mongu	Katongo	23.1585	-15.277	9666	WorldPop
1357	Western	Mongu	Mongu	Lealui	23.0284	-15.231	4558	WorldPop
1358	Western	Mongu	Mongu	Lewanika	23.1315	-15.2628	3277	WorldPop
1359	Western	Mongu	Mongu	Lumbo	22.9371	-15.3449	9316	WorldPop
1360	Western	Mongu	Mongu	Mabumbu	23.1143	-15.2128	2207	WorldPop
1361	Western	Mongu	Mongu	Mulambwa	23.1272	-15.2746	8988	WorldPop
1362	Western	Mongu	Mongu	Namushakende	23.233	-15.4209	5292	WorldPop
1363	Western	Mongu	Mongu	Yeta	23.0996	-15.3602	6065	WorldPop
1364	Western	Mongu	Nalikwanda	Imalyo	23.8131	-15.3641	6190	WorldPop
1365	Western	Mongu	Nalikwanda	Lui	23.8799	-15.1958	9556	WorldPop
1366	Western	Mongu	Nalikwanda	Mbekise	23.472	-15.4151	4350	WorldPop
1367	Western	Mongu	Nalikwanda	Mutondo	23.8163	-15.6474	3687	WorldPop
1368	Western	Mongu	Nalikwanda	Nakanyaa	23.6247	-15.5581	6308	WorldPop
1369	Western	Mongu	Nalikwanda	Nakato	23.4649	-15.2756	5378	WorldPop
1370	Western	Mongu	Nalikwanda	Namengo	23.7819	-15.7228	2905	Stanford
1371	Western	Senanga	Nalolo	Kambai	23.0459	-15.5437	6952	WorldPop
1372	Western	Senanga	Nalolo	Kataba	23.3116	-15.5088	4225	WorldPop
1373	Western	Senanga	Nalolo	Lyamakumbi	23.1378	-15.866	11212	WorldPop
1374	Western	Senanga	Nalolo	Makoka	22.8458	-15.7704	6579	WorldPop
1375	Western	Senanga	Nalolo	Muoyo	23.2087	-15.5389	5318	WorldPop
1376	Western	Senanga	Nalolo	Nanjucha	23.2402	-15.6466	7771	WorldPop
1377	Western	Senanga	Nalolo	Shekela	23.5868	-15.9253	7127	GADM
1378	Western	Senanga	Nalolo	Silowana	23.1007	-16.0695	6428	WorldPop
1379	Western	Senanga	Senanga	Imatanda	24.1579	-15.674	17137	GADM
1380	Western	Senanga	Senanga	Imatongo	23.2931	-15.9963	6853	WorldPop
1381	Western	Senanga	Senanga	Lipuwe	23.5745	-15.9319	8923	WorldPop
1382	Western	Senanga	Senanga	Lumbe	23.9566	-16.1641	4880	GADM
1383	Western	Senanga	Senanga	Mata	24.1528	-15.6832	5618	WorldPop
1384	Western	Senanga	Senanga	Mwanambuyu	24.8145	-16.0663	10178	GADM
1385	Western	Senanga	Senanga	Naluywa	23.5978	-16.2591	6010	WorldPop
1386	Western	Senanga	Senanga	Sibukali	23.7919	-16.2176	4594	Stanford
1387	Western	Senanga	Senanga	Wanyau	23.338	-16.147	7169	WorldPop
1388	Western	Sesheke	Mulobezi	Kamanga	24.8181	-16.0686	3309	WorldPop
1389	Western	Sesheke	Mulobezi	Lwamuloba	24.8279	-16.7411	3641	GADM
1390	Western	Sesheke	Mulobezi	Machile	25.0656	-16.9448	3077	WorldPop
1391	Western	Sesheke	Mulobezi	Mulobezi	25.1682	-16.8062	4025	WorldPop
1392	Western	Sesheke	Mulobezi	Nawinda	24.5063	-16.1568	5280	WorldPop
1393	Western	Sesheke	Mulobezi	Sichili	24.8258	-16.747	8590	WorldPop
1394	Western	Sesheke	Mwandi	Lwanja	24.3998	-16.9957	2957	GADM
1395	Western	Sesheke	Mwandi	Lwazamba	24.8025	-17.507	4255	GADM
1396	Western	Sesheke	Mwandi	Mabumbu	24.9011	-17.4483	3791	WorldPop
1397	Western	Sesheke	Mwandi	Magumwi	24.9946	-17.1064	2903	WorldPop
1398	Western	Sesheke	Mwandi	Mushukula	24.4025	-16.9976	3161	WorldPop
1399	Western	Sesheke	Mwandi	Mwandi	24.8177	-17.5123	3928	WorldPop
1400	Western	Sesheke	Mwandi	Sankolonga	24.9639	-17.2305	1318	WorldPop
1401	Western	Sesheke	Mwandi	Simungoma	24.7229	-17.3975	888	WorldPop
1402	Western	Sesheke	Sesheke	Imusho	23.466	-17.2389	1903	WorldPop
1403	Western	Sesheke	Sesheke	Kalobolelwa	23.8437	-17.0466	5946	WorldPop
1404	Western	Sesheke	Sesheke	Luampungu	24.0924	-16.6472	4945	WorldPop
1405	Western	Sesheke	Sesheke	Lusu	24.2433	-17.1438	3201	WorldPop
1406	Western	Sesheke	Sesheke	Maondo	24.4955	-17.3886	7787	WorldPop
1407	Western	Sesheke	Sesheke	Mulimambango	23.945	-17.4394	19707	WorldPop
1408	Western	Shangombo	Sinjembela	Beshe	22.635	-16.4493	2668	WorldPop
1409	Western	Shangombo	Sinjembela	Kalongola	23.1895	-16.2469	2564	WorldPop
1410	Western	Shangombo	Sinjembela	KaungaMashi	22.6988	-16.7725	4534	WorldPop
1411	Western	Shangombo	Sinjembela	Kayena	22.6091	-16.071	5504	GADM
1412	Western	Shangombo	Sinjembela	Mambolomoka	23.1699	-16.8503	9820	GADM
1413	Western	Shangombo	Sinjembela	Mbeta	23.3297	-16.4608	12072	WorldPop
1414	Western	Shangombo	Sinjembela	Mulamba	23.0775	-16.5596	1165	GADM
1415	Western	Shangombo	Sinjembela	Mulonga	22.6767	-16.0717	7471	WorldPop
1416	Western	Shangombo	Sinjembela	Mutomena	23.1691	-16.851	9923	WorldPop
1417	Western	Shangombo	Sinjembela	Nalwashi	23.0337	-16.2613	3191	WorldPop
1418	Western	Shangombo	Sinjembela	Sikabenga	23.0777	-16.559	8884	WorldPop
1419	Western	Shangombo	Sinjembela	Simu	22.2153	-16.2214	6175	WorldPop
1420	Western	Shangombo	Sinjembela	Sioma	23.4815	-16.739	5708	WorldPop
1421	Western	Shangombo	Sinjembela	Sipuma	22.2694	-16.5304	5609	WorldPop

## Sheet: Tanzania Coordinates
INDEX	REGION	DISTRICT	DIVISION	WARD	LONGITUDE	LATITUDE	POPULATION	COORD SOURCE		KEY
1	Arusha	Arusha	Enaboishu	Ilkiding'a	36.7033	-3.26617	10850	GADM		WorldPop = http://www.worldpop.org.uk/
2	Arusha	Arusha	Enaboishu	Kimnyaki	36.6577	-3.31105	3487	GADM		GADM = http://www.gadm.org/
3	Arusha	Arusha	Enaboishu	Kiranyi	36.6328	-3.47459	25469	GADM
4	Arusha	Arusha	Enaboishu	Moivo	36.6928	-3.34719	27151	GADM
5	Arusha	Arusha	Enaboishu	Murieti	36.668	-3.33875	23014	GADM
6	Arusha	Arusha	Enaboishu	Oljoro	36.6955	-3.53488	7896	GADM
7	Arusha	Arusha	Enaboishu	Oltroto	36.7116	-3.3302	15451	GADM
8	Arusha	Arusha	Enaboishu	Oltrumet	36.612	-3.30202	10226	GADM
9	Arusha	Arusha	Moshono	Bangata	36.7434	-3.33233	9136	GADM
10	Arusha	Arusha	Moshono	Bwawani	36.7982	-3.56485	11117	GADM
11	Arusha	Arusha	Moshono	Mlangarini	36.7722	-3.44557	12983	GADM
12	Arusha	Arusha	Moshono	Moshono	36.7341	-3.41725	20698	GADM
13	Arusha	Arusha	Moshono	Nduruma	36.8172	-3.49553	12042	GADM
14	Arusha	Arusha	Moshono	Sokoni II	36.7277	-3.33869	32073	GADM
15	Arusha	Arusha	Muklat	Kisongo	36.5123	-3.36942	8769	GADM
16	Arusha	Arusha	Muklat	Mateves	36.5856	-3.38279	15632	GADM
17	Arusha	Arusha	Muklat	Musa	36.5274	-3.3012	11836	GADM
18	Arusha	Arusha	Muklat	Mwandeti	36.5505	-3.24271	17390	GADM
19	Arusha	Arusha	Muklat	Oldonyosambu	36.7048	-3.14856	16484	GADM
20	Arusha	Arusha	Muklat	Olkokola	36.6115	-3.21849	24728	GADM
21	Arusha	Arusha	Elerai	Elerai	36.6654	-3.36387	40749	WorldPop
22	Arusha	Arusha	Elerai	Engutoto	36.7143	-3.41977	7426	WorldPop
23	Arusha	Arusha	Elerai	Lemara	36.6971	-3.40764	19564	WorldPop
24	Arusha	Arusha	Elerai	Sokon I	36.6797	-3.41187	73331	GADM
25	Arusha	Arusha	Elerai	Sombetini	36.664	-3.3819	48268	WorldPop
26	Arusha	Arusha	Elerai	Terrat	36.698	-3.47049	21790	WorldPop
27	Arusha	Arusha	Suye	Baraa	36.7381	-3.37313	12498	WorldPop
28	Arusha	Arusha	Suye	Kimandolu	36.7166	-3.37049	27649	WorldPop
29	Arusha	Arusha	Suye	Olorien	36.7163	-3.38695	18679	GADM
30	Arusha	Arusha	Themi	Daraja Mbili	36.6891	-3.3831	19491	WorldPop
31	Arusha	Arusha	Themi	Kaloleni	36.6856	-3.3581	9591	WorldPop
32	Arusha	Arusha	Themi	Kati	36.6886	-3.36759	3114	GADM
33	Arusha	Arusha	Themi	Levolosi	36.6856	-3.36643	8838	WorldPop
34	Arusha	Arusha	Themi	Ngarenaro	36.6773	-3.3628	12382	WorldPop
35	Arusha	Arusha	Themi	Sekei	36.6995	-3.36037	9213	WorldPop
36	Arusha	Arusha	Themi	Themi	36.6979	-3.37722	9458	WorldPop
37	Arusha	Arusha	Themi	Unga Ltd	36.6797	-3.37487	17342	GADM
38	Arusha	Karatu	Endabash	Buger	35.6256	-3.72711	9919	WorldPop
39	Arusha	Karatu	Endabash	Endabash	35.6304	-3.54484	14358	WorldPop
40	Arusha	Karatu	Endabash	Endamarariek	35.6786	-3.61567	24996	WorldPop
41	Arusha	Karatu	Endabash	Kansay	35.5442	-3.72838	14198	WorldPop
42	Arusha	Karatu	Eyasi	Barray	35.1484	-3.70429	23554	GADM
43	Arusha	Karatu	Eyasi	Mang'ola	35.322	-3.51203	6087	WorldPop
44	Arusha	Karatu	Karatu	Daa	35.5099	-3.41441	9868	WorldPop
45	Arusha	Karatu	Karatu	Ganako	35.679	-3.34674	15481	WorldPop
46	Arusha	Karatu	Karatu	Karatu	35.6982	-3.40456	26617	WorldPop
47	Arusha	Karatu	Karatu	Oldeani	35.5567	-3.3483	6870	WorldPop
48	Arusha	Karatu	Karatu	Qurus	35.6496	-3.3516	15919	WorldPop
49	Arusha	Karatu	Mbulumbulu	Mbulumbulu	35.8318	-3.24973	21764	WorldPop
50	Arusha	Karatu	Mbulumbulu	Rhotia	35.7597	-3.33125	24268	WorldPop
51	Arusha	Longido	Enduymet	Ol -molog	37.1597	-2.84089	8764	GADM
52	Arusha	Longido	Enduymet	Tingatinga	36.9207	-2.82563	8821	GADM
53	Arusha	Longido	Ketumbeine	Gelai Lumbwa	36.1841	-2.53891	6198	GADM
54	Arusha	Longido	Ketumbeine	Gelai Meirugoi	36.0833	-2.68004	9173	GADM
55	Arusha	Longido	Ketumbeine	Ketumbeine	36.342	-2.89224	7233	GADM
56	Arusha	Longido	Longido	Engarenaibor	36.474	-2.55838	11607	GADM
57	Arusha	Longido	Longido	Longido	36.6819	-2.86035	2285	GADM
58	Arusha	Longido	Longido	Matale	36.274	-2.34783	4411	GADM
59	Arusha	Longido	Longido	Namanga	36.7643	-2.60794	9189	GADM
60	Arusha	Meru	King'ori	Kikatiti	36.9488	-3.37335	16755	GADM
61	Arusha	Meru	King'ori	King'ori	37.0114	-3.33205	23280	GADM
62	Arusha	Meru	King'ori	Leguruki	36.9434	-3.23915	17636	GADM
63	Arusha	Meru	King'ori	Maji ya Chai	36.9	-3.33104	29313	GADM
64	Arusha	Meru	King'ori	Ngarenanyuki	36.8325	-3.14921	20379	GADM
65	Arusha	Meru	Mbuguni	Kikwe	36.8635	-3.46704	10795	GADM
66	Arusha	Meru	Mbuguni	Makiba	36.9968	-3.49155	11874	GADM
67	Arusha	Meru	Mbuguni	Maroroni	36.9353	-3.43925	14103	GADM
68	Arusha	Meru	Mbuguni	Mbuguni	36.9136	-3.55131	16130	GADM
69	Arusha	Meru	Poli	Akheri	36.7856	-3.3813	13699	GADM
70	Arusha	Meru	Poli	Nkoanrua	36.7626	-3.33513	18520	GADM
71	Arusha	Meru	Poli	Nkoaranga	36.8435	-3.34029	13929	GADM
72	Arusha	Meru	Poli	Nkoarisambu	36.7763	-3.33243	7359	GADM
73	Arusha	Meru	Poli	Poli	36.4223	-3.94108	9507	GADM
74	Arusha	Meru	Poli	Seela Singisi	36.7995	-3.35882	10109	GADM
75	Arusha	Meru	Poli	Songoro	36.8199	-3.296	11319	GADM
76	Arusha	Meru	Poli	Usariver	36.8131	-3.35684	23437	GADM
77	Arusha	Monduli	Kisongo	Engutoto	36.4469	-3.30365	6970	WorldPop
78	Arusha	Monduli	Kisongo	Monduli Juu	36.3931	-3.19037	15914	WorldPop
79	Arusha	Monduli	Kisongo	Monduli Mjini	36.4813	-3.32894	7796	GADM
80	Arusha	Monduli	Makuyuni	Lolkisale	36.321	-3.73968	10056	WorldPop
81	Arusha	Monduli	Makuyuni	Makuyuni	36.0983	-3.56539	11228	WorldPop
82	Arusha	Monduli	Makuyuni	Moita	36.0666	-2.30303	11340	GADM
83	Arusha	Monduli	Makuyuni	Sepeko	36.3523	-3.39643	16720	WorldPop
84	Arusha	Monduli	Manyara	Engaruka	36.0178	-2.96319	11121	WorldPop
85	Arusha	Monduli	Manyara	Esilalei	35.8847	-3.39496	14595	WorldPop
86	Arusha	Monduli	Manyara	Mto wa Mbu	35.8067	-3.60824	11405	GADM
87	Arusha	Monduli	Manyara	Selela	36.0519	-3.20944	8703	WorldPop
88	Arusha	Ngorongoro	Loliondo	Arash	35.483	-2.35231	7841	WorldPop
89	Arusha	Ngorongoro	Loliondo	Olgosorok	35.5473	-2.07705	12268	GADM
90	Arusha	Ngorongoro	Loliondo	Soit Sambu	35.3966	-1.90715	10956	WorldPop
91	Arusha	Ngorongoro	Ngorongoro	Endulen	35.183	-3.15596	13537	GADM
92	Arusha	Ngorongoro	Ngorongoro	Kakesio	35.01	-3.3386	5537	WorldPop
93	Arusha	Ngorongoro	Ngorongoro	Nainokanoka	35.7788	-3.01291	12971	WorldPop
94	Arusha	Ngorongoro	Ngorongoro	Naiyobi	35.8649	-2.88859	9133	GADM
95	Arusha	Ngorongoro	Ngorongoro	Ngorongoro	35.4365	-3.20519	12586	WorldPop
96	Arusha	Ngorongoro	Ngorongoro	Olbalbal	35.4491	-2.98567	8969	WorldPop
97	Arusha	Ngorongoro	Sale	Digodigo	35.7365	-2.1243	8195	WorldPop
98	Arusha	Ngorongoro	Sale	Malambo	35.5412	-2.55263	14226	WorldPop
99	Arusha	Ngorongoro	Sale	Oldonyo Sambu	35.877	-2.16058	5233	WorldPop
100	Arusha	Ngorongoro	Sale	Pinyinyi	35.8878	-2.51786	8482	WorldPop
101	Arusha	Ngorongoro	Sale	Sale	35.7201	-2.2838	4384	WorldPop
102	Dar es Salaam	Ilala	Ilala	Buguruni	39.2439	-6.82804	70585	WorldPop
103	Dar es Salaam	Ilala	Ilala	Kipawa	39.2012	-6.8623	74180	WorldPop
104	Dar es Salaam	Ilala	Ilala	Kiwalani	39.2319	-6.85315	82292	WorldPop
105	Dar es Salaam	Ilala	Ilala	Mchikichini	39.2689	-6.81643	25510	WorldPop
106	Dar es Salaam	Ilala	Ilala	Vingunguti	39.229	-6.83968	106946	WorldPop
107	Dar es Salaam	Ilala	Kariakoo	Gerezani	39.2773	-6.82476	7276	WorldPop
108	Dar es Salaam	Ilala	Kariakoo	Ilala	39.258	-6.82448	31083	GADM
109	Dar es Salaam	Ilala	Kariakoo	Jangwani	39.269	-6.81226	17647	GADM
110	Dar es Salaam	Ilala	Kariakoo	Kariakoo	39.2773	-6.81643	13780	WorldPop
111	Dar es Salaam	Ilala	Kariakoo	Kisutu	39.2839	-6.81289	8308	GADM
112	Dar es Salaam	Ilala	Kariakoo	Kivukoni	39.2856	-6.81393	6742	WorldPop
113	Dar es Salaam	Ilala	Kariakoo	Mchafukoge	39.282	-6.81927	10688	GADM
114	Dar es Salaam	Ilala	Kariakoo	Upanga Magharibi	39.2689	-6.79976	13476	WorldPop
115	Dar es Salaam	Ilala	Kariakoo	Upanga Mashariki	39.2805	-6.80455	11167	GADM
116	Dar es Salaam	Ilala	Ukonga	Chanika	39.0926	-6.99136	43912	WorldPop
117	Dar es Salaam	Ilala	Ukonga	Kinyerezi	39.1591	-6.84163	38366	WorldPop
118	Dar es Salaam	Ilala	Ukonga	Kitunda	39.1799	-6.91128	57132	WorldPop
119	Dar es Salaam	Ilala	Ukonga	Msongola	39.1739	-6.96276	24461	WorldPop
120	Dar es Salaam	Ilala	Ukonga	Pugu	39.1241	-6.89763	49422	WorldPop
121	Dar es Salaam	Ilala	Ukonga	Segerea	39.1985	-6.83198	83315	WorldPop
122	Dar es Salaam	Ilala	Ukonga	Tabata	39.2245	-6.82433	74742	WorldPop
123	Dar es Salaam	Ilala	Ukonga	Ukonga	39.1635	-6.87798	80034	WorldPop
124	Dar es Salaam	Kinondoni	Kawe	Bunju	39.1272	-6.6336	60236	WorldPop
125	Dar es Salaam	Kinondoni	Kawe	Kawe	39.2109	-6.73379	67115	WorldPop
126	Dar es Salaam	Kinondoni	Kawe	Kunduchi	39.1824	-6.67052	75016	WorldPop
127	Dar es Salaam	Kinondoni	Kawe	Mbweni	39.1335	-6.59384	13766	WorldPop
128	Dar es Salaam	Kinondoni	Kibamba	Goba	39.1632	-6.72959	42669	WorldPop
129	Dar es Salaam	Kinondoni	Kibamba	Kibamba	39.0743	-6.80419	28885	WorldPop
130	Dar es Salaam	Kinondoni	Kibamba	Mbezi	39.1097	-6.77544	73414	WorldPop
131	Dar es Salaam	Kinondoni	Kinondoni	Hananasif	39.2703	-6.79143	37115	WorldPop
132	Dar es Salaam	Kinondoni	Kinondoni	Kijitonyama	39.2344	-6.77481	58132	WorldPop
133	Dar es Salaam	Kinondoni	Kinondoni	Kinondoni	39.2689	-6.7831	21239	WorldPop
134	Dar es Salaam	Kinondoni	Kinondoni	Makumbusho	39.2495	-6.78864	68093	WorldPop
135	Dar es Salaam	Kinondoni	Kinondoni	Mikocheni	39.2464	-6.76125	32947	WorldPop
136	Dar es Salaam	Kinondoni	Kinondoni	Msasani	39.2715	-6.7693	48920	WorldPop
137	Dar es Salaam	Kinondoni	Kinondoni	Mwananyamala	39.2577	-6.78432	50560	WorldPop
138	Dar es Salaam	Kinondoni	Kinondoni	Tandale	39.2439	-6.79143	54781	WorldPop
139	Dar es Salaam	Kinondoni	Magomeni	Kigogo	39.2438	-6.81643	57613	WorldPop
140	Dar es Salaam	Kinondoni	Magomeni	Kimara	39.1578	-6.7936	76577	WorldPop
141	Dar es Salaam	Kinondoni	Magomeni	Mabibo	39.2245	-6.80908	85735	WorldPop
142	Dar es Salaam	Kinondoni	Magomeni	Magomeni	39.2606	-6.79976	24400	WorldPop
143	Dar es Salaam	Kinondoni	Magomeni	Makuburi	39.1977	-6.80429	57408	WorldPop
144	Dar es Salaam	Kinondoni	Magomeni	Makurumla	39.2356	-6.79976	63352	WorldPop
145	Dar es Salaam	Kinondoni	Magomeni	Mazense	39.2299	-6.7932	70507	GADM
146	Dar es Salaam	Kinondoni	Magomeni	Mburahati	39.2398	-6.8081	34123	WorldPop
147	Dar es Salaam	Kinondoni	Magomeni	Mzimuni	39.2561	-6.8081	21486	WorldPop
148	Dar es Salaam	Kinondoni	Magomeni	Ndugumbi	39.2475	-6.79976	36841	WorldPop
149	Dar es Salaam	Kinondoni	Magomeni	Sinza	39.2242	-6.779	40546	WorldPop
150	Dar es Salaam	Kinondoni	Magomeni	Ubungo	39.2039	-6.78761	56015	WorldPop
151	Dar es Salaam	Temeke	Chang'ombe	Azimio	39.2665	-6.87244	76832	WorldPop
152	Dar es Salaam	Temeke	Chang'ombe	Chang'ombe	39.2647	-6.83533	19302	WorldPop
153	Dar es Salaam	Temeke	Chang'ombe	Keko	39.2773	-6.8331	35163	WorldPop
154	Dar es Salaam	Temeke	Chang'ombe	Kurasini	39.2869	-6.84608	26193	WorldPop
155	Dar es Salaam	Temeke	Chang'ombe	Miburani	39.2759	-6.84728	44290	WorldPop
156	Dar es Salaam	Temeke	Chang'ombe	Mtoni	39.2803	-6.86899	59378	WorldPop
157	Dar es Salaam	Temeke	Chang'ombe	Sandali	39.2474	-6.85131	52660	WorldPop
158	Dar es Salaam	Temeke	Chang'ombe	Tandika	39.2548	-6.86643	49491	WorldPop
159	Dar es Salaam	Temeke	Chang'ombe	Temeke	39.2548	-6.8425	26047	WorldPop
160	Dar es Salaam	Temeke	Kigamboni	Kibada	39.3345	-6.87979	8585	WorldPop
161	Dar es Salaam	Temeke	Kigamboni	Kigamboni	39.3153	-6.83157	30496	WorldPop
162	Dar es Salaam	Temeke	Kigamboni	Kimbiji	39.5154	-7.0018	6411	WorldPop
163	Dar es Salaam	Temeke	Kigamboni	Kisarawe II	39.4001	-6.9589	8306	WorldPop
164	Dar es Salaam	Temeke	Kigamboni	Mji Mwema	39.348	-6.85204	27789	WorldPop
165	Dar es Salaam	Temeke	Kigamboni	Pemba Mnazi	39.4863	-7.09797	9672	WorldPop
166	Dar es Salaam	Temeke	Kigamboni	Somangira	39.4377	-6.89789	19283	WorldPop
167	Dar es Salaam	Temeke	Kigamboni	Toangoma	39.2935	-6.93389	44578	WorldPop
168	Dar es Salaam	Temeke	Kigamboni	Vijibweni	39.3174	-6.85836	29010	WorldPop
169	Dar es Salaam	Temeke	Mbagala	Chamazi	39.2208	-6.95684	63650	WorldPop
170	Dar es Salaam	Temeke	Mbagala	Charambe	39.2603	-6.92576	101933	WorldPop
171	Dar es Salaam	Temeke	Mbagala	Makangarawe	39.2424	-6.88491	53291	WorldPop
172	Dar es Salaam	Temeke	Mbagala	Mbagala	39.2589	-6.9007	52582	WorldPop
173	Dar es Salaam	Temeke	Mbagala	Mbagala Kuu	39.281	-6.89531	74774	WorldPop
174	Dar es Salaam	Temeke	Mbagala	Yombo Vituka	39.2322	-6.87404	76999	WorldPop
175	Dodoma	Bahi	Bahi	Bahi	35.2748	-5.94258	18293	GADM
176	Dodoma	Bahi	Bahi	Ibihwa	35.4394	-5.95368	11060	GADM
177	Dodoma	Bahi	Bahi	Ilindi	35.5381	-5.90981	9440	GADM
178	Dodoma	Bahi	Bahi	Kigwe	35.4954	-6.14999	15559	GADM
179	Dodoma	Bahi	Bahi	Mpamantwa	35.3301	-5.96616	12984	GADM
180	Dodoma	Bahi	Chipanga	Chali	35.2691	-6.28457	11300	GADM
181	Dodoma	Bahi	Chipanga	Chikola	35.3407	-6.12422	13668	GADM
182	Dodoma	Bahi	Chipanga	Chipanga	35.3524	-6.24151	9654	GADM
183	Dodoma	Bahi	Chipanga	Mpalanga	35.4926	-6.30335	10228	GADM
184	Dodoma	Bahi	Chipanga	Nondwa	35.3207	-6.50719	15369	GADM
185	Dodoma	Bahi	Mundemu	Babayu	35.6912	-5.66976	10126	GADM
186	Dodoma	Bahi	Mundemu	Lamaiti	35.499	-5.75802	12268	GADM
187	Dodoma	Bahi	Mundemu	Makanda	35.3755	-5.76002	7896	GADM
188	Dodoma	Bahi	Mundemu	Msisi	35.645	-5.80205	11847	GADM
189	Dodoma	Bahi	Mundemu	Mundemu	35.6558	-5.94457	8149	GADM
190	Dodoma	Bahi	Mundemu	Zanka	35.8636	-5.7812	9886	GADM
191	Dodoma	Bahi	Mwitikira	Chibelela	35.6744	-6.40259	10033	GADM
192	Dodoma	Bahi	Mwitikira	Ibugule	35.5485	-6.38486	8046	GADM
193	Dodoma	Bahi	Mwitikira	Mtitaa	35.5322	-6.4725	8604	GADM
194	Dodoma	Bahi	Mwitikira	Mwitikira	35.6643	-6.54743	7235	GADM
195	Dodoma	Chamwino	Chilionwa	Buigiri	36.067	-6.13315	16821	GADM
196	Dodoma	Chamwino	Chilionwa	Chilionwa	36.1427	-6.01707	7907	GADM
197	Dodoma	Chamwino	Chilionwa	Ikowa	36.1578	-6.20799	6325	GADM
198	Dodoma	Chamwino	Chilionwa	Majeleko	36.213	-6.0699	6886	GADM
199	Dodoma	Chamwino	Chilionwa	Manchali	36.1963	-6.14623	10485	GADM
200	Dodoma	Chamwino	Chilionwa	Msamalo	36.1167	-6.26976	14142	GADM
201	Dodoma	Chamwino	Chilionwa	Msanga	36.0645	-5.99758	9663	GADM
202	Dodoma	Chamwino	Itiso	Dabalo	36.1292	-5.76395	16115	GADM
203	Dodoma	Chamwino	Itiso	Haneti	35.8485	-5.53607	13128	GADM
204	Dodoma	Chamwino	Itiso	Itiso	36.031	-5.62663	12636	GADM
205	Dodoma	Chamwino	Itiso	Membe	36.2055	-5.90852	8726	GADM
206	Dodoma	Chamwino	Itiso	Segala	36.1395	-5.48635	12791	GADM
207	Dodoma	Chamwino	Makang'wa	Fufu	35.8817	-6.86329	3469	GADM
208	Dodoma	Chamwino	Makang'wa	Iringa Mvumi	35.9474	-6.49002	11313	GADM
209	Dodoma	Chamwino	Makang'wa	Makang'wa	35.859	-6.49028	20337	GADM
210	Dodoma	Chamwino	Makang'wa	Manzase	35.8918	-6.66242	11485	GADM
211	Dodoma	Chamwino	Makang'wa	Mlowa Bwawani	35.774	-6.61161	9031	GADM
212	Dodoma	Chamwino	Mvumi	Handali	36.0181	-6.31809	9854	GADM
213	Dodoma	Chamwino	Mvumi	Idifu	36.0089	-6.43551	9609	GADM
214	Dodoma	Chamwino	Mvumi	Igandu	36.1242	-6.39366	14880	GADM
215	Dodoma	Chamwino	Mvumi	Muungano	35.8957	-6.3069	10745	GADM
216	Dodoma	Chamwino	Mvumi	Mvumi Makulu	35.8405	-6.35485	7460	GADM
217	Dodoma	Chamwino	Mvumi	Mvumi Mission	35.9461	-6.37431	16514	GADM
218	Dodoma	Chamwino	Mwitikira	Chinugulu	35.4376	-6.87343	5216	GADM
219	Dodoma	Chamwino	Mwitikira	Huzi	35.4856	-6.64618	7589	GADM
220	Dodoma	Chamwino	Mwitikira	Manda	35.2199	-6.81106	9874	GADM
221	Dodoma	Chamwino	Mwitikira	Mphwayungu	35.6255	-6.71345	12634	GADM
222	Dodoma	Chamwino	Mwitikira	Nghambaku	35.6746	-6.94201	7339	GADM
223	Dodoma	Dodoma Urban	Dodoma Urban	Chamwino	35.7362	-6.16335	19175	WorldPop
224	Dodoma	Dodoma Urban	Dodoma Urban	Dodoma Makulu	35.7958	-6.18489	17097	WorldPop
225	Dodoma	Dodoma Urban	Dodoma Urban	Hazina	35.7248	-6.18078	9540	WorldPop
226	Dodoma	Dodoma Urban	Dodoma Urban	Kikuyu North	35.7249	-6.19323	9852	WorldPop
227	Dodoma	Dodoma Urban	Dodoma Urban	Kikuyu South	35.7273	-6.2081	5974	WorldPop
228	Dodoma	Dodoma Urban	Dodoma Urban	Kilimani	35.7467	-6.19931	6471	WorldPop
229	Dodoma	Dodoma Urban	Dodoma Urban	Kiwanja Cha Ndege	35.7513	-6.16541	10129	GADM
230	Dodoma	Dodoma Urban	Dodoma Urban	Kizota	35.7157	-6.15545	34453	WorldPop
231	Dodoma	Dodoma Urban	Dodoma Urban	Madukani	35.7439	-6.1831	2421	WorldPop
232	Dodoma	Dodoma Urban	Dodoma Urban	Majengo	35.7388	-6.17628	5214	GADM
233	Dodoma	Dodoma Urban	Dodoma Urban	Makole	35.7753	-6.16241	10504	WorldPop
234	Dodoma	Dodoma Urban	Dodoma Urban	Miyuji	35.7415	-6.14092	14965	WorldPop
235	Dodoma	Dodoma Urban	Dodoma Urban	Mkonze	35.6902	-6.21518	12515	WorldPop
236	Dodoma	Dodoma Urban	Dodoma Urban	Nzuguni	35.8442	-6.11714	15466	WorldPop
237	Dodoma	Dodoma Urban	Dodoma Urban	Tambuka Reli	35.76	-6.22655	6584	GADM
238	Dodoma	Dodoma Urban	Dodoma Urban	Uhuru	35.7439	-6.17476	2419	WorldPop
239	Dodoma	Dodoma Urban	Dodoma Urban	Viwandani	35.7537	-6.17811	4883	GADM
240	Dodoma	Dodoma Urban	Hombolo	Chihanga	35.8511	-5.94951	11004	GADM
241	Dodoma	Dodoma Urban	Hombolo	Hombolo	35.9807	-5.92627	22457	WorldPop
242	Dodoma	Dodoma Urban	Hombolo	Ipala	35.936	-6.04357	6026	GADM
243	Dodoma	Dodoma Urban	Hombolo	Makutopora	35.7654	-5.97142	14430	GADM
244	Dodoma	Dodoma Urban	Hombolo	Msalato	35.7462	-6.07802	6718	WorldPop
245	Dodoma	Dodoma Urban	Kikombo	Kikombo	35.9911	-6.22049	8343	WorldPop
246	Dodoma	Dodoma Urban	Kikombo	Mtumba	35.9181	-6.15685	17268	WorldPop
247	Dodoma	Dodoma Urban	Kikombo	Ngh'ong'ona	35.8667	-6.24762	9536	GADM
248	Dodoma	Dodoma Urban	Zuzu	Mbabala	35.6298	-6.29547	11901	WorldPop
249	Dodoma	Dodoma Urban	Zuzu	Mbalawala	35.632	-6.02846	8830	GADM
250	Dodoma	Dodoma Urban	Zuzu	Mpunguzi	35.761	-6.3544	17891	WorldPop
251	Dodoma	Dodoma Urban	Zuzu	Nala	35.5659	-6.07274	5567	WorldPop
252	Dodoma	Dodoma Urban	Zuzu	Zuzu	35.6029	-6.19004	6485	WorldPop
253	Dodoma	Kondoa	Bereko	Bereko	35.7377	-4.49976	7226	WorldPop
254	Dodoma	Kondoa	Bereko	Kikilo	35.679	-4.5487	9318	GADM
255	Dodoma	Kondoa	Bereko	Kikore	35.859	-4.39027	13044	WorldPop
256	Dodoma	Kondoa	Bereko	Kisese	35.8541	-4.4738	12989	WorldPop
257	Dodoma	Kondoa	Bereko	Masange	35.8119	-4.54679	5388	WorldPop
258	Dodoma	Kondoa	Bereko	Mnenia	35.8591	-4.64346	11528	WorldPop
259	Dodoma	Kondoa	Farkwa	Farkwa	35.5599	-5.40298	9991	WorldPop
260	Dodoma	Kondoa	Farkwa	Gwandi	35.7309	-5.33954	7971	WorldPop
261	Dodoma	Kondoa	Farkwa	Makorongo	35.5641	-5.58893	15162	WorldPop
262	Dodoma	Kondoa	Goima	Chandama	36.1548	-5.22418	18705	WorldPop
263	Dodoma	Kondoa	Goima	Chemba	35.9363	-5.32094	16047	WorldPop
264	Dodoma	Kondoa	Goima	Goima	36.0287	-5.1185	12261	WorldPop
265	Dodoma	Kondoa	Goima	Mrijo	36.2434	-5.22101	13104	GADM
266	Dodoma	Kondoa	Kolo	Changaa	35.6652	-4.78129	9634	WorldPop
267	Dodoma	Kondoa	Kolo	Kolo	35.8233	-4.77851	5243	WorldPop
268	Dodoma	Kondoa	Kolo	Soera	35.7661	-4.64186	7616	WorldPop
269	Dodoma	Kondoa	Kolo	Thawi	35.6873	-4.6761	10799	WorldPop
270	Dodoma	Kondoa	Kondoa Urban	Kingale	35.7342	-5.04297	11003	WorldPop
271	Dodoma	Kondoa	Kondoa Urban	Kondoa Mjini	35.7849	-4.905	14382	WorldPop
272	Dodoma	Kondoa	Kondoa Urban	Suruke	35.6602	-4.91515	3545	WorldPop
273	Dodoma	Kondoa	Kwamtoro	Kwamtoro	35.4634	-5.20676	9785	WorldPop
274	Dodoma	Kondoa	Kwamtoro	Lalta	35.3314	-5.099	11832	WorldPop
275	Dodoma	Kondoa	Kwamtoro	Mpendo	35.3477	-5.56555	6997	WorldPop
276	Dodoma	Kondoa	Kwamtoro	Ovada	35.1729	-5.17202	11648	WorldPop
277	Dodoma	Kondoa	Kwamtoro	Sanzawa	35.3502	-5.36566	10613	WorldPop
278	Dodoma	Kondoa	Mondo	Dalai	36.0146	-4.98431	15078	WorldPop
279	Dodoma	Kondoa	Mondo	Jangalo	36.2103	-5.01953	17764	WorldPop
280	Dodoma	Kondoa	Mondo	Mondo	35.9052	-5.00336	9494	WorldPop
281	Dodoma	Kondoa	Mondo	Paranga	35.8332	-5.11525	12297	WorldPop
282	Dodoma	Kondoa	Pahi	Bumbuta	36.0109	-4.52272	8602	WorldPop
283	Dodoma	Kondoa	Pahi	Busi	36.1164	-4.77347	18724	WorldPop
284	Dodoma	Kondoa	Pahi	Haubi	35.9725	-4.79834	13757	WorldPop
285	Dodoma	Kondoa	Pahi	Kalamba	35.925	-4.86559	13988	WorldPop
286	Dodoma	Kondoa	Pahi	Kwadelo	36.1904	-4.90207	11593	WorldPop
287	Dodoma	Kondoa	Pahi	Pahi	35.9762	-4.70831	13944	WorldPop
288	Dodoma	Kongwa	Kongwa	Kongwa Mjini	36.4049	-6.21497	13531	GADM
289	Dodoma	Kongwa	Kongwa	Mtanana	36.5265	-6.02794	12559	WorldPop
290	Dodoma	Kongwa	Kongwa	Sagara	36.5656	-6.22239	22066	WorldPop
291	Dodoma	Kongwa	Kongwa	Sejeli	36.3306	-6.07698	19097	WorldPop
292	Dodoma	Kongwa	Kongwa	Ugogoni	36.4529	-6.18968	17048	WorldPop
293	Dodoma	Kongwa	Mlali	Chamkoroma	36.6598	-6.35293	14675	WorldPop
294	Dodoma	Kongwa	Mlali	Iduo	36.6579	-6.2634	11197	GADM
295	Dodoma	Kongwa	Mlali	Kibaigwa	36.649	-6.08702	24761	WorldPop
296	Dodoma	Kongwa	Mlali	Mlali	36.779	-6.29563	19623	GADM
297	Dodoma	Kongwa	Mlali	Njoge	36.6541	-5.95154	10063	WorldPop
298	Dodoma	Kongwa	Mlali	Pandambili	36.7713	-6.12	8004	WorldPop
299	Dodoma	Kongwa	Zoissa	Hogoro	36.4167	-5.90019	17129	WorldPop
300	Dodoma	Kongwa	Zoissa	Mkoka	36.4459	-5.78866	11925	WorldPop
301	Dodoma	Kongwa	Zoissa	Zoissa	36.3367	-5.65154	6105	WorldPop
302	Dodoma	Mpwapwa	Kibakwe	Kibakwe	36.3921	-6.66988	16705	WorldPop
303	Dodoma	Mpwapwa	Kibakwe	Luhundwa	36.4499	-6.80667	12161	WorldPop
304	Dodoma	Mpwapwa	Kibakwe	Lumuma	36.5806	-6.71385	3783	WorldPop
305	Dodoma	Mpwapwa	Kibakwe	Mbuga	36.5638	-6.96815	5813	WorldPop
306	Dodoma	Mpwapwa	Kibakwe	Wotta	36.297	-6.70382	13340	WorldPop
307	Dodoma	Mpwapwa	Mpwapwa	Berege	36.2562	-6.5178	10931	WorldPop
308	Dodoma	Mpwapwa	Mpwapwa	Chunyu	36.3046	-6.28571	11593	WorldPop
309	Dodoma	Mpwapwa	Mpwapwa	Gode Gode	36.5746	-6.56556	7884	WorldPop
310	Dodoma	Mpwapwa	Mpwapwa	Kimagai	36.5596	-6.43079	7340	WorldPop
311	Dodoma	Mpwapwa	Mpwapwa	Matomondo	36.6864	-6.4532	17131	WorldPop
312	Dodoma	Mpwapwa	Mpwapwa	Mazae	36.409	-6.4027	8021	WorldPop
313	Dodoma	Mpwapwa	Mpwapwa	Mima	36.0783	-6.61608	14435	WorldPop
314	Dodoma	Mpwapwa	Mpwapwa	Mpwapwa Mjini	36.4879	-6.34252	21337	WorldPop
315	Dodoma	Mpwapwa	Mpwapwa	Vinghawe	36.4801	-6.42054	12277	GADM
316	Dodoma	Mpwapwa	Rudi	Ipera	36.4165	-7.183	12870	GADM
317	Dodoma	Mpwapwa	Rudi	Massa	36.3806	-6.96714	12561	WorldPop
318	Dodoma	Mpwapwa	Rudi	Mlunduzi	36.1338	-6.79849	9668	GADM
319	Dodoma	Mpwapwa	Rudi	Rudi	36.1173	-6.99728	10029	WorldPop
320	Iringa	Iringa Rural	Idodi	Idodi	35.0502	-7.59297	10202	WorldPop
321	Iringa	Iringa Rural	Idodi	Mahuninga	35.0579	-7.92546	4331	WorldPop
322	Iringa	Iringa Rural	Idodi	Mlowa	35.3926	-7.6585	9483	WorldPop
323	Iringa	Iringa Rural	Isimani	Izazi	35.7572	-7.17223	5281	WorldPop
324	Iringa	Iringa Rural	Isimani	Kihorogota	35.7759	-7.44353	7688	WorldPop
325	Iringa	Iringa Rural	Isimani	Malenga Makali	36.0646	-7.27772	7917	GADM
326	Iringa	Iringa Rural	Isimani	Nduli	35.7965	-7.60321	8045	WorldPop
327	Iringa	Iringa Rural	Kalenga	Kalenga	35.606	-7.80881	6963	WorldPop
328	Iringa	Iringa Rural	Kalenga	Kiwere	35.6293	-7.64661	9776	WorldPop
329	Iringa	Iringa Rural	Kalenga	Nzihi	35.5123	-7.72041	14872	WorldPop
330	Iringa	Iringa Rural	Kalenga	Ulanda	35.5437	-7.80046	9257	WorldPop
331	Iringa	Iringa Rural	Kiponzelo	Ifunda	35.4817	-8.13011	12199	GADM
332	Iringa	Iringa Rural	Kiponzelo	Lumuli	35.4363	-8.0564	7852	WorldPop
333	Iringa	Iringa Rural	Kiponzelo	Maboga	35.3641	-7.93852	12642	WorldPop
334	Iringa	Iringa Rural	Kiponzelo	Wasa	35.218	-8.0915	10595	WorldPop
335	Iringa	Iringa Rural	Mlolo	Magulilwa	35.7326	-7.89369	13639	WorldPop
336	Iringa	Iringa Rural	Mlolo	Mgama	35.6163	-8.01118	12561	WorldPop
337	Iringa	Iringa Rural	Mlolo	Mseke	35.5604	-7.91433	15868	WorldPop
338	Iringa	Iringa Rural	Pawaga	Ilolo Mpya	35.5281	-7.45819	6376	GADM
339	Iringa	Iringa Rural	Pawaga	Itunundu	35.477	-7.26838	14420	WorldPop
340	Iringa	Iringa Urban	Iringa Urban	Gangilonga	35.7029	-7.76368	9599	WorldPop
341	Iringa	Iringa Urban	Iringa Urban	Ilala	35.6856	-7.76643	4448	WorldPop
342	Iringa	Iringa Urban	Iringa Urban	Kihesa	35.7154	-7.75426	18196	WorldPop
343	Iringa	Iringa Urban	Iringa Urban	Kitanzini	35.6939	-7.7831	3617	WorldPop
344	Iringa	Iringa Urban	Iringa Urban	Kitwiru	35.6895	-7.80179	11461	WorldPop
345	Iringa	Iringa Urban	Iringa Urban	Kwakilosa	35.6824	-7.77427	7948	GADM
346	Iringa	Iringa Urban	Iringa Urban	Makorongoni	35.6884	-7.77476	7790	WorldPop
347	Iringa	Iringa Urban	Iringa Urban	Mivinjeni	35.689	-7.77856	4780	GADM
348	Iringa	Iringa Urban	Iringa Urban	Mkwawa	35.6781	-7.7489	9673	WorldPop
349	Iringa	Iringa Urban	Iringa Urban	Mlandege	35.6773	-7.78668	4640	WorldPop
350	Iringa	Iringa Urban	Iringa Urban	Mshindo	35.6856	-7.7831	1892	WorldPop
351	Iringa	Iringa Urban	Iringa Urban	Mtwivila	35.7026	-7.73852	21017	WorldPop
352	Iringa	Iringa Urban	Iringa Urban	Mwangata	35.6647	-7.7777	13486	WorldPop
353	Iringa	Iringa Urban	Iringa Urban	Ruaha	35.7116	-7.7884	16984	WorldPop
354	Iringa	Kilolo	Kilolo	Boma la ng'ombe	35.8965	-8.27564	11313	GADM
355	Iringa	Kilolo	Kilolo	Dabaga	35.9401	-8.09733	7787	GADM
356	Iringa	Kilolo	Kilolo	Idete	36.0354	-8.16283	8059	WorldPop
357	Iringa	Kilolo	Kilolo	Mtitu	35.8345	-7.95397	11328	WorldPop
358	Iringa	Kilolo	Kilolo	Ukumbi	35.7431	-8.10733	12912	WorldPop
359	Iringa	Kilolo	Kilolo	Ukwega	36.1271	-8.00014	12195	WorldPop
360	Iringa	Kilolo	Mahenge	Mahenge	36.7087	-7.49097	10039	WorldPop
361	Iringa	Kilolo	Mahenge	Udekwa	36.4472	-7.8277	5803	WorldPop
362	Iringa	Kilolo	Mazombe	Ilula	36.0575	-7.69024	11109	WorldPop
363	Iringa	Kilolo	Mazombe	Image	36.1167	-7.481	9180	GADM
364	Iringa	Kilolo	Mazombe	Irole	35.901	-7.73699	12146	WorldPop
365	Iringa	Kilolo	Mazombe	Uhambingeto	35.9799	-7.5569	10327	WorldPop
366	Iringa	Ludewa	Liganga	Ibumi	34.8982	-10.1601	1812	WorldPop
367	Iringa	Ludewa	Liganga	Ludende	34.7275	-9.9352	5498	WorldPop
368	Iringa	Ludewa	Liganga	Lugarawa	34.7294	-9.82191	8535	WorldPop
369	Iringa	Ludewa	Liganga	Madilu	34.7733	-9.724	9172	WorldPop
370	Iringa	Ludewa	Liganga	Mavanga	35.1052	-9.90451	7651	WorldPop
371	Iringa	Ludewa	Liganga	Mundindi	34.94	-9.93014	7346	WorldPop
372	Iringa	Ludewa	Masasi	Luilo	34.7492	-10.3719	3976	WorldPop
373	Iringa	Ludewa	Masasi	Manda	34.6194	-10.4718	4304	WorldPop
374	Iringa	Ludewa	Masasi	Masasi	34.7305	-10.4497	2293	WorldPop
375	Iringa	Ludewa	Masasi	Nkomang'ombe	34.738	-10.2739	3649	GADM
376	Iringa	Ludewa	Mawengi	Luana	34.5977	-9.96875	4570	WorldPop
377	Iringa	Ludewa	Mawengi	Ludewa	34.6848	-10.1045	10115	WorldPop
378	Iringa	Ludewa	Mawengi	Mawengi	34.4875	-9.85191	9083	WorldPop
379	Iringa	Ludewa	Mlangali	Lupanga	34.4762	-9.69795	6439	WorldPop
380	Iringa	Ludewa	Mlangali	Madope	34.6282	-9.67756	5442	WorldPop
381	Iringa	Ludewa	Mlangali	Milo	34.6038	-9.85238	6861	WorldPop
382	Iringa	Ludewa	Mlangali	Mlangali	34.5423	-9.77507	12977	WorldPop
383	Iringa	Ludewa	Mwambao	Iwela	34.61	-10.2605	1193	WorldPop
384	Iringa	Ludewa	Mwambao	Kilondo	34.3242	-9.74333	2053	WorldPop
385	Iringa	Ludewa	Mwambao	Lumbila	34.1201	-9.55212	1880	WorldPop
386	Iringa	Ludewa	Mwambao	Lupingu	34.5735	-10.0983	4842	WorldPop
387	Iringa	Ludewa	Mwambao	Makonde	34.4569	-9.90505	3952	WorldPop
388	Iringa	Makete	Bulongwa	Bulongwa	34.0844	-9.34056	3824	WorldPop
389	Iringa	Makete	Bulongwa	Kipagalo	34.0313	-9.37627	3913	WorldPop
390	Iringa	Makete	Ikuwo	Ikuwo	34.1078	-9.04817	3648	WorldPop
391	Iringa	Makete	Ikuwo	Mfumbi	34.1484	-8.89158	4718	WorldPop
392	Iringa	Makete	Lupalilo	Iwawa	34.1205	-9.21085	10176	GADM
393	Iringa	Makete	Lupalilo	Lupalilo	34.1707	-9.3292	4527	WorldPop
394	Iringa	Makete	Lupalilo	Mang'oto	34.2656	-9.27274	3781	WorldPop
395	Iringa	Makete	Magoma	Iniho	34.0274	-9.29266	3720	WorldPop
396	Iringa	Makete	Magoma	Ipelele	33.9568	-9.2109	4890	GADM
397	Iringa	Makete	Magoma	Kigulu	33.9435	-9.28897	918	WorldPop
398	Iringa	Makete	Matamba	Kitulo	33.9603	-9.1155	3469	WorldPop
399	Iringa	Makete	Matamba	Matamba	33.9395	-8.95391	10441	WorldPop
400	Iringa	Makete	Matamba	Mlondwe	33.9984	-8.98033	3937	WorldPop
401	Iringa	Makete	Ukwama	Ipepo	34.3071	-9.49377	5020	WorldPop
402	Iringa	Makete	Ukwama	Lupila	34.3422	-9.59863	5004	WorldPop
403	Iringa	Makete	Ukwama	Mbalatse	34.3908	-9.44499	2952	WorldPop
404	Iringa	Makete	Ukwama	Ukwama	34.2083	-9.46222	3529	WorldPop
405	Iringa	Mufindi	Ifwagi	Ifwagi	35.4942	-8.56712	16722	WorldPop
406	Iringa	Mufindi	Ifwagi	Ihanu	35.6266	-8.57976	8540	GADM
407	Iringa	Mufindi	Ifwagi	Luhunga	35.3892	-8.43061	9568	WorldPop
408	Iringa	Mufindi	Ifwagi	Mafinga	35.2878	-8.30119	15072	WorldPop
409	Iringa	Mufindi	Ifwagi	Mdabulo	35.5083	-8.47309	9342	WorldPop
410	Iringa	Mufindi	Ifwagi	Mtwango	35.3346	-8.55941	17073	WorldPop
411	Iringa	Mufindi	Ifwagi	Rungemba	35.3941	-8.22617	6120	WorldPop
412	Iringa	Mufindi	Kasanga	Igowole	35.1145	-8.55912	13459	GADM
413	Iringa	Mufindi	Kasanga	Itandula	34.943	-8.74813	11866	GADM
414	Iringa	Mufindi	Kasanga	Kasanga	35.1279	-8.67318	7908	WorldPop
415	Iringa	Mufindi	Kasanga	Kiyowela	35.2081	-8.84115	7540	WorldPop
416	Iringa	Mufindi	Kasanga	Makungu	35.3068	-8.72153	12751	WorldPop
417	Iringa	Mufindi	Kasanga	Mninga	35.2369	-8.60043	14799	WorldPop
418	Iringa	Mufindi	Kasanga	Mpanaga TAZARA	35.6722	-8.74719	727	GADM
419	Iringa	Mufindi	Kasanga	Mtambula	35.021	-8.71331	10477	WorldPop
420	Iringa	Mufindi	Kibengu	Ihalimba	35.5679	-8.32392	11205	WorldPop
421	Iringa	Mufindi	Kibengu	Kibengu	35.7161	-8.27225	15806	WorldPop
422	Iringa	Mufindi	Kibengu	Mapanda	35.8043	-8.47621	11693	WorldPop
423	Iringa	Mufindi	Malangali	Bumilayinga	35.0935	-8.37761	6136	WorldPop
424	Iringa	Mufindi	Malangali	Idunda	34.8135	-8.64998	6110	WorldPop
425	Iringa	Mufindi	Malangali	Ihowanza	34.7913	-8.49372	10756	WorldPop
426	Iringa	Mufindi	Malangali	Malangali	34.864	-8.56926	5849	WorldPop
427	Iringa	Mufindi	Malangali	Mbalamaziwa	34.9797	-8.59893	8021	WorldPop
428	Iringa	Mufindi	Malangali	Nyololo	34.9993	-8.45584	11979	WorldPop
429	Iringa	Mufindi	Sadani	Igombavanu	35.1158	-8.22428	7101	WorldPop
430	Iringa	Mufindi	Sadani	Ikweha	34.9422	-8.2988	8213	WorldPop
431	Iringa	Mufindi	Sadani	Isalavanu	35.2545	-8.20452	7483	WorldPop
432	Iringa	Mufindi	Sadani	Sadani	35.014	-8.20316	8585	WorldPop
433	Iringa	Njombe	Igominyi	Iwungilo	34.8875	-9.58046	8419	WorldPop
434	Iringa	Njombe	Igominyi	Kifanya	35.1139	-9.52977	9011	WorldPop
435	Iringa	Njombe	Igominyi	Luponde	34.6699	-9.52891	9372	WorldPop
436	Iringa	Njombe	Igominyi	Matola	34.5657	-9.57562	12262	WorldPop
437	Iringa	Njombe	Igominyi	Uwemba	34.7714	-9.43428	8900	WorldPop
438	Iringa	Njombe	Igominyi	Yakobi	34.8963	-9.39848	5660	WorldPop
439	Iringa	Njombe	Imalinyi	Igosi	34.471	-9.32474	7204	GADM
440	Iringa	Njombe	Imalinyi	Imalinyi	34.6105	-9.23378	8529	GADM
441	Iringa	Njombe	Imalinyi	Wangama	34.4454	-9.18655	4098	WorldPop
442	Iringa	Njombe	Lupembe	Idamba	35.3658	-9.33413	3148	WorldPop
443	Iringa	Njombe	Lupembe	Ikondo	35.338	-9.10646	7635	WorldPop
444	Iringa	Njombe	Lupembe	Kidegembye	35.0642	-9.25956	8068	WorldPop
445	Iringa	Njombe	Lupembe	Lupembe	35.2324	-9.24966	7709	WorldPop
446	Iringa	Njombe	Makambako	Igongolo	34.8954	-9.03636	8447	WorldPop
447	Iringa	Njombe	Makambako	Ikuka	35.0236	-9.13898	9178	WorldPop
448	Iringa	Njombe	Makambako	Mahongole	35.0273	-8.89449	9222	WorldPop
449	Iringa	Njombe	Makambako	Makambako	34.8324	-8.86702	4213	WorldPop
450	Iringa	Njombe	Makambako	Mtwango	34.8016	-9.01528	12948	WorldPop
451	Iringa	Njombe	Mdandu	Mdandu	34.7282	-9.13537	12886	WorldPop
452	Iringa	Njombe	Mdandu	Usuka	34.6312	-9.0217	6146	WorldPop
453	Iringa	Njombe	Njombe Mjini	Njombe Mjini	34.7663	-9.32806	26678	WorldPop
454	Iringa	Njombe	Wanging'ombe	Ilembula	34.6443	-8.91086	15642	WorldPop
455	Iringa	Njombe	Wanging'ombe	Luduga	34.4869	-8.93769	11947	WorldPop
456	Iringa	Njombe	Wanging'ombe	Saja	34.8028	-8.73733	11469	WorldPop
457	Iringa	Njombe	Wanging'ombe	Wanging'ombe	34.6618	-8.81248	12115	WorldPop
458	Kagera	Biharamulo	Lusahunga	Kalenge	31.116	-3.12831	34147	WorldPop
459	Kagera	Biharamulo	Lusahunga	Lusahunga	31.2937	-3.02506	37234	WorldPop
460	Kagera	Biharamulo	Lusahunga	Nyakahura	30.9983	-2.70422	26123	WorldPop
461	Kagera	Biharamulo	Nyarubungo	Biharamulo Mjini	31.2957	-2.62692	24573	WorldPop
462	Kagera	Biharamulo	Nyarubungo	Nyabusozi	31.4479	-2.89528	23988	WorldPop
463	Kagera	Biharamulo	Nyarubungo	Nyamigogo	31.6255	-2.80088	15583	WorldPop
464	Kagera	Biharamulo	Nyarubungo	Nyarubungo	31.3546	-2.69581	28426	WorldPop
465	Kagera	Biharamulo	Nyarubungo	Runazi	31.4602	-2.79979	14472	WorldPop
466	Kagera	Bukoba Rural	Bugabo	Buhendangabo	31.8152	-1.20288	7724	WorldPop
467	Kagera	Bukoba Rural	Bugabo	Kaagya	31.8427	-1.16216	11413	WorldPop
468	Kagera	Bukoba Rural	Bugabo	Kishanje	31.8254	-1.10262	8381	WorldPop
469	Kagera	Bukoba Rural	Bugabo	Nyakato	31.8313	-1.24562	14414	WorldPop
470	Kagera	Bukoba Rural	Bugabo	Rubafu	31.8224	-1.04179	8442	WorldPop
471	Kagera	Bukoba Rural	Katerero	Bujugo	31.7087	-1.39858	7140	WorldPop
472	Kagera	Bukoba Rural	Katerero	Ibwera	31.6411	-1.48826	9456	WorldPop
473	Kagera	Bukoba Rural	Katerero	Kaibanja	31.5582	-1.43013	13905	WorldPop
474	Kagera	Bukoba Rural	Katerero	Kasharu	31.6362	-1.37091	7764	WorldPop
475	Kagera	Bukoba Rural	Katerero	Katerero	31.729	-1.47443	5884	WorldPop
476	Kagera	Bukoba Rural	Katerero	Katoro	31.4962	-1.39358	13648	WorldPop
477	Kagera	Bukoba Rural	Katerero	Kyamuraile	31.4077	-1.40861	13478	WorldPop
478	Kagera	Bukoba Rural	Katerero	Mikoni	31.5925	-1.53836	8004	WorldPop
479	Kagera	Bukoba Rural	Katerero	Nyakibimbili	31.6263	-1.44554	8341	WorldPop
480	Kagera	Bukoba Rural	Kyamtwara	Kabaragaine	31.7431	-1.3446	15302	GADM
481	Kagera	Bukoba Rural	Kyamtwara	Kanyangereko	31.7805	-1.43691	10166	WorldPop
482	Kagera	Bukoba Rural	Kyamtwara	Katoma	31.757	-1.27994	6762	WorldPop
483	Kagera	Bukoba Rural	Kyamtwara	Maruku	31.7808	-1.40559	9202	WorldPop
484	Kagera	Bukoba Rural	Rubale	Buterankuzi	31.5485	-1.53094	9864	WorldPop
485	Kagera	Bukoba Rural	Rubale	Izimbya	31.4531	-1.53635	10054	WorldPop
486	Kagera	Bukoba Rural	Rubale	Kibirizi	31.4144	-1.6221	7807	WorldPop
487	Kagera	Bukoba Rural	Rubale	Kikomero	31.53	-1.62957	6165	WorldPop
488	Kagera	Bukoba Rural	Rubale	Rubale	31.4969	-1.61659	8901	WorldPop
489	Kagera	Bukoba Rural	Rubale	Ruhunga	31.4322	-1.47587	10155	WorldPop
490	Kagera	Bukoba Urban	Rwamishenye	Bakoba	31.8124	-1.33894	17474	WorldPop
491	Kagera	Bukoba Urban	Rwamishenye	Bilele	31.8106	-1.32476	5405	WorldPop
492	Kagera	Bukoba Urban	Rwamishenye	Buhembe	31.8072	-1.28277	4042	WorldPop
493	Kagera	Bukoba Urban	Rwamishenye	Hamugembe	31.8032	-1.32401	12906	GADM
494	Kagera	Bukoba Urban	Rwamishenye	Ijunganyondo	31.7881	-1.36699	2591	GADM
495	Kagera	Bukoba Urban	Rwamishenye	Kagondo	31.7792	-1.3177	4170	WorldPop
496	Kagera	Bukoba Urban	Rwamishenye	Kahororo	31.8378	-1.30356	6618	WorldPop
497	Kagera	Bukoba Urban	Rwamishenye	Kashai	31.8177	-1.32098	30791	WorldPop
498	Kagera	Bukoba Urban	Rwamishenye	Kibeta	31.7945	-1.33419	8088	WorldPop
499	Kagera	Bukoba Urban	Rwamishenye	Kitendaguru	31.8036	-1.3581	5672	GADM
500	Kagera	Bukoba Urban	Rwamishenye	Miembeni	31.8234	-1.33074	6543	WorldPop
501	Kagera	Bukoba Urban	Rwamishenye	Nshambya	31.8046	-1.30357	9020	WorldPop
502	Kagera	Bukoba Urban	Rwamishenye	Nyanga	31.7766	-1.2911	3129	WorldPop
503	Kagera	Bukoba Urban	Rwamishenye	Rwamishenye	31.7939	-1.32379	12347	WorldPop
504	Kagera	Chato	Buzirayombo	Bukome	31.7375	-2.79554	16933	GADM
505	Kagera	Chato	Buzirayombo	Chato	31.7584	-2.6465	17508	GADM
506	Kagera	Chato	Buzirayombo	Ilemela	31.6721	-2.62946	9099	GADM
507	Kagera	Chato	Buzirayombo	Katende	31.6452	-2.72424	4139	GADM
508	Kagera	Chato	Bwanga	Buseresere	31.8552	-3.09098	29055	GADM
509	Kagera	Chato	Bwanga	Buziku	31.5657	-2.98573	15757	GADM
510	Kagera	Chato	Bwanga	Bwanga	31.7561	-3.09303	36763	GADM
511	Kagera	Chato	Bwanga	Bwera	31.6477	-3.08633	9697	GADM
512	Kagera	Chato	Bwanga	Makurugusi	31.7878	-2.89851	28772	GADM
513	Kagera	Chato	Nyamirembe	Ichwankima	31.5781	-2.56792	7307	GADM
514	Kagera	Chato	Nyamirembe	Kachwamba	31.5023	-2.6311	6996	GADM
515	Kagera	Chato	Nyamirembe	Kigongo	31.7404	-2.46193	23718	GADM
516	Kagera	Chato	Nyamirembe	Muganza	31.6481	-2.41946	27245	GADM
517	Kagera	Chato	Nyamirembe	Nyamirembe	31.6668	-2.53181	15643	GADM
518	Kagera	Karagwe	Bugene/Nyaishozi	Bugene	31.1496	-1.57862	15867	WorldPop
519	Kagera	Karagwe	Bugene/Nyaishozi	Ihanda	31.0605	-1.56562	14583	WorldPop
520	Kagera	Karagwe	Bugene/Nyaishozi	Ihembe	31.1791	-1.70712	8846	WorldPop
521	Kagera	Karagwe	Bugene/Nyaishozi	Kayanga	31.1512	-1.53176	18968	WorldPop
522	Kagera	Karagwe	Bugene/Nyaishozi	Ndama	31.2046	-1.51776	11887	WorldPop
523	Kagera	Karagwe	Bugene/Nyaishozi	Nyaishozi	31.1031	-1.73157	12782	WorldPop
524	Kagera	Karagwe	Bugene/Nyaishozi	Nyakahanga	31.0909	-1.6301	20284	WorldPop
525	Kagera	Karagwe	Bugene/Nyaishozi	Nyakasimbi	31.1014	-1.93434	12803	WorldPop
526	Kagera	Karagwe	Bugene/Nyaishozi	Rugu	31.1871	-1.85767	14160	WorldPop
527	Kagera	Karagwe	Kaisho/Murongo	Bugomora	30.7903	-1.08667	11144	WorldPop
528	Kagera	Karagwe	Kaisho/Murongo	Isingiro	30.6887	-1.31372	16705	WorldPop
529	Kagera	Karagwe	Kaisho/Murongo	Kaisho	30.6802	-1.23962	12878	WorldPop
530	Kagera	Karagwe	Kaisho/Murongo	Kibingo	30.6413	-1.17268	20572	WorldPop
531	Kagera	Karagwe	Kaisho/Murongo	Kyerwa	30.7991	-1.37058	21605	WorldPop
532	Kagera	Karagwe	Kaisho/Murongo	Murongo	30.6658	-1.0881	15044	WorldPop
533	Kagera	Karagwe	Kituntu/Mabira	Igurwa	31.027	-1.29999	12970	WorldPop
534	Kagera	Karagwe	Kituntu/Mabira	Kamuli	30.8395	-1.28971	20074	WorldPop
535	Kagera	Karagwe	Kituntu/Mabira	Kihanga	31.1923	-1.35066	18202	WorldPop
536	Kagera	Karagwe	Kituntu/Mabira	Kimuli	30.9187	-1.38559	17926	WorldPop
537	Kagera	Karagwe	Kituntu/Mabira	Kituntu	31.1027	-1.43858	12970	WorldPop
538	Kagera	Karagwe	Kituntu/Mabira	Mabira	30.93	-1.22397	21529	WorldPop
539	Kagera	Karagwe	Kituntu/Mabira	Nkwenda	30.8502	-1.50505	22421	WorldPop
540	Kagera	Karagwe	Kituntu/Mabira	Rwabere	30.9345	-1.5226	20669	GADM
541	Kagera	Karagwe	Nyabiyonza	Bweranyange	30.8955	-1.78427	18629	WorldPop
542	Kagera	Karagwe	Nyabiyonza	Kibondo	30.9896	-1.7541	12621	WorldPop
543	Kagera	Karagwe	Nyabiyonza	Kiruruma	30.9369	-1.6262	34945	WorldPop
544	Kagera	Karagwe	Nyabiyonza	Nyabiyonza	30.9917	-1.70685	10748	WorldPop
545	Kagera	Karagwe	Nyabiyonza	Nyakakika	30.9824	-1.85396	16605	WorldPop
546	Kagera	Misenye	Kiziba	Bugandika	31.663	-1.28288	9444	GADM
547	Kagera	Misenye	Kiziba	Buyango	31.6453	-1.14248	8878	GADM
548	Kagera	Misenye	Kiziba	Bwanjai	31.7038	-1.19795	8298	GADM
549	Kagera	Misenye	Kiziba	Gera	31.738	-1.24197	4831	GADM
550	Kagera	Misenye	Kiziba	Ishozi	31.7651	-1.16281	7194	GADM
551	Kagera	Misenye	Kiziba	Ishunju	31.7875	-1.1266	3479	GADM
552	Kagera	Misenye	Kiziba	Kanyigo	31.7372	-1.08727	10168	GADM
553	Kagera	Misenye	Kiziba	Kashenye	31.4751	-1.18469	5657	GADM
554	Kagera	Misenye	Kiziba	Kitobo	31.6382	-1.21589	7327	GADM
555	Kagera	Misenye	Kiziba	Ruzinga	31.6604	-1.07316	3293	GADM
556	Kagera	Misenye	Misenyi	Bugorora	31.5769	-1.25071	6905	GADM
557	Kagera	Misenye	Misenyi	Kakunyu	31.1315	-1.08939	20133	GADM
558	Kagera	Misenye	Misenyi	Kassambya	31.7198	-1.013	26633	GADM
559	Kagera	Misenye	Misenyi	Kilimilire	31.3885	-1.33063	11456	GADM
560	Kagera	Misenye	Misenyi	Kyaka	31.4788	-1.27002	13190	GADM
561	Kagera	Misenye	Misenyi	Minziro	31.5333	-1.06457	9951	GADM
562	Kagera	Misenye	Misenyi	Nsunga	31.3651	-1.11114	19001	GADM
563	Kagera	Muleba	Izigo	Bumbire	31.8597	-1.6104	13024	GADM
564	Kagera	Muleba	Izigo	Goziba	32.0648	-1.50127	3578	GADM
565	Kagera	Muleba	Izigo	Izigo	31.7066	-1.64096	10843	GADM
566	Kagera	Muleba	Izigo	Kagoma	31.6905	-1.75573	7011	WorldPop
567	Kagera	Muleba	Izigo	Manyondwe	31.7434	-1.55424	7216	GADM
568	Kagera	Muleba	Izigo	Muhutwe	31.7014	-1.55416	11491	WorldPop
569	Kagera	Muleba	Kamachumu	Bulyakashaju	31.5753	-1.6093	9951	WorldPop
570	Kagera	Muleba	Kamachumu	Ibuga	31.6152	-1.64982	12730	WorldPop
571	Kagera	Muleba	Kamachumu	Kamachumu	31.6216	-1.6083	17567	WorldPop
572	Kagera	Muleba	Kamachumu	Ruhanga	31.6538	-1.59943	7518	WorldPop
573	Kagera	Muleba	Kimwani	Burungura	31.437	-1.90515	13354	WorldPop
574	Kagera	Muleba	Kimwani	Karambi	31.4757	-2.10304	19059	WorldPop
575	Kagera	Muleba	Kimwani	Kasharunga	31.5296	-2.0378	24272	WorldPop
576	Kagera	Muleba	Kimwani	Kimwani	31.6461	-2.1406	20161	WorldPop
577	Kagera	Muleba	Kimwani	Kyebitembe	31.4817	-2.20529	25460	WorldPop
578	Kagera	Muleba	Kimwani	Mubunda	31.5116	-1.96761	16724	WorldPop
579	Kagera	Muleba	Muleba	Bureza	31.6686	-1.81019	7472	WorldPop
580	Kagera	Muleba	Muleba	Ikondo	31.632	-1.75878	6312	WorldPop
581	Kagera	Muleba	Muleba	Kibanga	31.5794	-1.8863	10432	WorldPop
582	Kagera	Muleba	Muleba	Magata/Karutanga	31.6437	-1.89169	7670	GADM
583	Kagera	Muleba	Muleba	Mazinga	31.7576	-2.12703	6730	WorldPop
584	Kagera	Muleba	Muleba	Muleba	31.6531	-1.8403	18464	WorldPop
585	Kagera	Muleba	Nshamba	Biirabo	31.5532	-1.84631	18900	WorldPop
586	Kagera	Muleba	Nshamba	Buganguzi	31.5724	-1.68202	10562	WorldPop
587	Kagera	Muleba	Nshamba	Ijumbi	31.6164	-1.71859	13178	WorldPop
588	Kagera	Muleba	Nshamba	Kashasha	31.6018	-1.77518	11021	WorldPop
589	Kagera	Muleba	Nshamba	Kibirizi	31.5259	-1.74714	7807	GADM
590	Kagera	Muleba	Nshamba	Kishanda	31.5632	-1.72813	17753	WorldPop
591	Kagera	Muleba	Nshamba	Ngenge	31.4054	-1.76113	20339	WorldPop
592	Kagera	Muleba	Nshamba	Nshamba	31.5563	-1.79085	24432	WorldPop
593	Kagera	Muleba	Nshamba	Rushwa	31.4812	-1.78225	10166	WorldPop
594	Kagera	Ngara	Kanazi	Kabanga	30.483	-2.63124	22010	WorldPop
595	Kagera	Ngara	Kanazi	Kanazi	30.6076	-2.54951	17937	WorldPop
596	Kagera	Ngara	Kanazi	Kirushya	30.5502	-2.46957	10628	WorldPop
597	Kagera	Ngara	Kanazi	Mabawe	30.5279	-2.56894	12823	WorldPop
598	Kagera	Ngara	Kanazi	Mugoma	30.5344	-2.52911	13493	WorldPop
599	Kagera	Ngara	Murusagamba	Muganza	30.6884	-2.88543	15000	WorldPop
600	Kagera	Ngara	Murusagamba	Murusagamba	30.8459	-2.90249	18093	WorldPop
601	Kagera	Ngara	Nyamiyaga	Kibimba	30.6709	-2.51574	12778	WorldPop
602	Kagera	Ngara	Nyamiyaga	Ngara Urban	30.6665	-2.47569	20968	GADM
603	Kagera	Ngara	Nyamiyaga	Ntobeye	30.6522	-2.42477	15758	WorldPop
604	Kagera	Ngara	Nyamiyaga	Nyamiyaga	30.74	-2.43274	8381	WorldPop
605	Kagera	Ngara	Nyamiyaga	Rusumo	30.8549	-2.45174	12925	WorldPop
606	Kagera	Ngara	Rulenge	Bugarama	30.5005	-2.84963	28718	WorldPop
607	Kagera	Ngara	Rulenge	Bukiriro	30.5381	-2.74772	19875	WorldPop
608	Kagera	Ngara	Rulenge	Keza	30.7185	-2.73447	9525	WorldPop
609	Kagera	Ngara	Rulenge	Nyakisasa	30.7126	-2.62794	19211	WorldPop
610	Kagera	Ngara	Rulenge	Rulenge	30.6212	-2.69071	17313	WorldPop
611	Kigoma	Kasulu	Buhoro	Buhoro	30.2055	-4.34034	60120	WorldPop
612	Kigoma	Kasulu	Buhoro	Kitagata	30.3901	-4.31488	105204	WorldPop
613	Kigoma	Kasulu	Buhoro	Nyakitonto	30.2962	-4.41571	19486	WorldPop
614	Kigoma	Kasulu	Buhoro	Nyamnyusi	30.2556	-4.47252	16516	WorldPop
615	Kigoma	Kasulu	Buyonga	Kwaga	29.9607	-4.77622	19181	WorldPop
616	Kigoma	Kasulu	Buyonga	Munzenze	29.8873	-4.67839	18934	GADM
617	Kigoma	Kasulu	Buyonga	Muzye	30.0698	-4.72366	12563	WorldPop
618	Kigoma	Kasulu	Buyonga	Rusesa	30.0382	-4.81511	19398	WorldPop
619	Kigoma	Kasulu	Heru Chini	Kasulu Mjini	30.1045	-4.53	67704	WorldPop
620	Kigoma	Kasulu	Heru Chini	Kigondo	30.1615	-4.53478	16489	WorldPop
621	Kigoma	Kasulu	Heru Chini	Msambara	30.1369	-4.46037	22391	WorldPop
622	Kigoma	Kasulu	Heru Chini	Murufiti	30.1204	-4.58	9495	WorldPop
623	Kigoma	Kasulu	Heru Chini	Ruhita	30.3059	-4.58912	16345	WorldPop
624	Kigoma	Kasulu	Heru Chini	Rungwe Mpya	30.3112	-4.76608	15206	GADM
625	Kigoma	Kasulu	Heru Chini	Titye	30.278	-4.63169	11436	WorldPop
626	Kigoma	Kasulu	Heru Juu	Muhunga	30.015	-4.5454	32835	WorldPop
627	Kigoma	Kasulu	Heru Juu	Munyegera	30.0491	-4.41442	13447	WorldPop
628	Kigoma	Kasulu	Makere	Heru- Ushingo	30.3028	-4.09897	18215	GADM
629	Kigoma	Kasulu	Makere	Kagera Nkanda	30.5553	-4.45981	13864	WorldPop
630	Kigoma	Kasulu	Makere	Kitanga	30.3284	-3.88226	20932	WorldPop
631	Kigoma	Kasulu	Makere	Nyamidaho	30.4472	-4.21375	18201	WorldPop
632	Kigoma	Kasulu	Manyovu	Buhigwe	29.9081	-4.43165	15224	WorldPop
633	Kigoma	Kasulu	Manyovu	Janda	29.8957	-4.55122	28854	WorldPop
634	Kigoma	Kasulu	Manyovu	Mnanila	29.8277	-4.41349	33782	GADM
635	Kigoma	Kasulu	Manyovu	Muhinda	29.8191	-4.46924	18211	WorldPop
636	Kigoma	Kasulu	Manyovu	Rusaba	29.828	-4.59369	20997	WorldPop
637	Kigoma	Kasulu	Muyama	Kajana	30.1773	-4.25591	13383	WorldPop
638	Kigoma	Kasulu	Muyama	Kilelema	30.1078	-4.19541	15523	WorldPop
639	Kigoma	Kasulu	Muyama	Muyama	30.0889	-4.31136	10436	WorldPop
640	Kigoma	Kasulu	Muyama	Nyamugali	29.9801	-4.34383	10705	WorldPop
641	Kigoma	Kibondo	Kakonko	Gwanumpu	30.7089	-3.41872	14756	WorldPop
642	Kigoma	Kibondo	Kakonko	Kakonko	30.972	-3.29364	21827	WorldPop
643	Kigoma	Kibondo	Kakonko	Kasuga	30.9089	-3.24783	16553	WorldPop
644	Kigoma	Kibondo	Kakonko	Muhange	30.912	-3.13321	24195	WorldPop
645	Kigoma	Kibondo	Kakonko	Nyabibuye	30.8407	-3.03978	10046	WorldPop
646	Kigoma	Kibondo	Kakonko	Nyamtukuza	30.9429	-2.93685	15102	WorldPop
647	Kigoma	Kibondo	Kakonko	Rugenge	30.8109	-3.30413	10871	WorldPop
648	Kigoma	Kibondo	Kasanda	Kasanda	30.8551	-3.40667	18717	WorldPop
649	Kigoma	Kibondo	Kasanda	Mugunzu	30.5674	-3.5181	11920	WorldPop
650	Kigoma	Kibondo	Kibondo	Bunyambo	30.6264	-3.55517	13563	WorldPop
651	Kigoma	Kibondo	Kibondo	Busagara	30.7543	-3.95618	30722	WorldPop
652	Kigoma	Kibondo	Kibondo	Kibondo Mjini	30.7301	-3.59726	39300	WorldPop
653	Kigoma	Kibondo	Kibondo	Kitahana	30.6834	-3.66316	24431	WorldPop
654	Kigoma	Kibondo	Kibondo	Misezero	30.7349	-3.54833	8221	WorldPop
655	Kigoma	Kibondo	Kibondo	Murungu	30.8611	-3.6482	7338	WorldPop
656	Kigoma	Kibondo	Kibondo	Rugongowe	30.5439	-3.90024	27246	GADM
657	Kigoma	Kibondo	Mabamba	Itaba	30.5789	-3.64579	18127	WorldPop
658	Kigoma	Kibondo	Mabamba	Kazazi	30.4697	-3.67101	17734	GADM
659	Kigoma	Kibondo	Mabamba	Kumsenga	30.4641	-3.78095	22641	WorldPop
660	Kigoma	Kibondo	Mabamba	Mabamba	30.5148	-3.59041	17580	WorldPop
661	Kigoma	Kigoma Rural	Buhingu	Buhingu	29.8777	-6.03629	16973	WorldPop
662	Kigoma	Kigoma Rural	Buhingu	Igalula	30.075	-6.02729	23868	WorldPop
663	Kigoma	Kigoma Rural	Buhingu	Kalya	30.0407	-6.43729	22486	WorldPop
664	Kigoma	Kigoma Rural	Buhingu	Sigunga	29.9713	-5.6723	20455	WorldPop
665	Kigoma	Kigoma Rural	Ilagala	Ilagala	29.8879	-5.13128	47026	WorldPop
666	Kigoma	Kigoma Rural	Ilagala	Kandaga	29.9514	-4.95105	23696	WorldPop
667	Kigoma	Kigoma Rural	Ilagala	Simbo	29.7782	-4.92805	31650	WorldPop
668	Kigoma	Kigoma Rural	Ilagala	Sunuka	29.9226	-5.3073	36023	WorldPop
669	Kigoma	Kigoma Rural	Kalinzi	Kagunga	29.7109	-4.47828	16972	GADM
670	Kigoma	Kigoma Rural	Kalinzi	Kalinzi	29.7718	-4.63445	27426	WorldPop
671	Kigoma	Kigoma Rural	Kalinzi	Mkigo	29.7794	-4.52893	16252	WorldPop
672	Kigoma	Kigoma Rural	Kalinzi	Mwamgongo	29.6845	-4.60935	15657	GADM
673	Kigoma	Kigoma Rural	Mahembe	Bitale	29.7439	-4.70805	20425	WorldPop
674	Kigoma	Kigoma Rural	Mahembe	Kagongo	29.6591	-4.77723	19407	WorldPop
675	Kigoma	Kigoma Rural	Mahembe	Mahembe	29.8005	-4.77335	22763	WorldPop
676	Kigoma	Kigoma Rural	Mahembe	Matendo	29.9135	-4.85535	22458	WorldPop
677	Kigoma	Kigoma Rural	Mwandiga	Mngonya	29.7369	-4.84175	12644	WorldPop
678	Kigoma	Kigoma Rural	Mwandiga	Mwandiga	29.6854	-4.81487	18906	WorldPop
679	Kigoma	Kigoma Rural	Ngurka	Uvinza	30.4037	-5.02418	35231	WorldPop
680	Kigoma	Kigoma Rural	Nguruka	Mganza	30.9513	-5.1064	24823	WorldPop
681	Kigoma	Kigoma Rural	Nguruka	Mtego wa Noti	31.1092	-5.02226	15308	WorldPop
682	Kigoma	Kigoma Rural	Nguruka	Nguruka	31.0774	-5.13797	27179	WorldPop
683	Kigoma	Kigoma Urban	Kigoma Kaskazini	Bangwe	29.6324	-4.89692	15453	GADM
684	Kigoma	Kigoma Urban	Kigoma Kaskazini	Gungu	29.6391	-4.85985	25224	WorldPop
685	Kigoma	Kigoma Urban	Kigoma Kaskazini	Mwanga Kaskazini	29.6498	-4.8786	24184	WorldPop
686	Kigoma	Kigoma Urban	Kigoma Kaskazini	Mwanga Kusini	29.6589	-4.89143	16331	WorldPop
687	Kigoma	Kigoma Urban	Kigoma Kusini	Buhanda Businde	29.6738	-4.87245	7629	WorldPop
688	Kigoma	Kigoma Urban	Kigoma Kusini	Kagera	29.7215	-4.91942	9040	WorldPop
689	Kigoma	Kigoma Urban	Kigoma Kusini	Kasimbu	29.6856	-4.91729	4910	WorldPop
690	Kigoma	Kigoma Urban	Kigoma Kusini	Kasingirima	29.7047	-4.93209	2867	WorldPop
691	Kigoma	Kigoma Urban	Kigoma Kusini	Kitongoni	29.7881	-5.03344	6973	WorldPop
692	Kigoma	Kigoma Urban	Kigoma Kusini	Machinjioni	29.6875	-4.89702	3465	WorldPop
693	Kigoma	Kigoma Urban	Kigoma Kusini	Majengo	29.6706	-4.90278	4329	WorldPop
694	Kigoma	Kigoma Urban	Kigoma Kusini	Rubuga	29.6979	-4.90616	2634	WorldPop
695	Kigoma	Kigoma Urban	Kigoma Kusini	Rusimbi	29.6634	-4.91023	6779	WorldPop
696	Kilimanjaro	Hai	Lyamungu	Machame Kusini	37.2795	-3.39373	13572	WorldPop
697	Kilimanjaro	Hai	Lyamungu	Machame Mashariki	37.2465	-3.23637	13084	WorldPop
698	Kilimanjaro	Hai	Machame	Machame Kaskazini	37.2322	-3.24354	23334	WorldPop
699	Kilimanjaro	Hai	Machame	Machame Magharibi	37.2221	-3.1517	6503	WorldPop
700	Kilimanjaro	Hai	Machame	Machame Uroki	37.2122	-3.24062	10762	WorldPop
701	Kilimanjaro	Hai	Masama	Hai Mjini	37.1457	-3.3468	34098	WorldPop
702	Kilimanjaro	Hai	Masama	Masama Kusini	37.1654	-3.29917	12060	WorldPop
703	Kilimanjaro	Hai	Masama	Masama Magharibi	37.1577	-3.22463	10851	WorldPop
704	Kilimanjaro	Hai	Masama	Masama Mashariki	37.1909	-3.24763	25723	WorldPop
705	Kilimanjaro	Hai	Masama	Masama Rundugai	37.1708	-3.42613	14033	WorldPop
706	Kilimanjaro	Moshi Rural	Hai Mashariki	Arusha Chini	37.3424	-3.46712	13960	WorldPop
707	Kilimanjaro	Moshi Rural	Hai Mashariki	Kimochi	37.4061	-3.3302	13562	WorldPop
708	Kilimanjaro	Moshi Rural	Hai Mashariki	Mabogini	37.3682	-3.44504	28992	WorldPop
709	Kilimanjaro	Moshi Rural	Hai Mashariki	Mbokomu	37.3751	-3.30113	14606	WorldPop
710	Kilimanjaro	Moshi Rural	Hai Mashariki	Old Moshi Magharibi	37.4105	-3.28638	8100	GADM
711	Kilimanjaro	Moshi Rural	Hai Mashariki	Old Moshi Mashariki	37.3873	-3.30427	9528	GADM
712	Kilimanjaro	Moshi Rural	Hai Mashariki	Uru Kaskazini	37.3606	-3.22877	11081	WorldPop
713	Kilimanjaro	Moshi Rural	Hai Mashariki	Uru Kusini Mawela	37.3333	-3.28575	22904	GADM
714	Kilimanjaro	Moshi Rural	Hai Mashariki	Uru Mashariki	37.3722	-3.27803	14781	WorldPop
715	Kilimanjaro	Moshi Rural	Hai Mashariki	Uru Shimbwe	37.3795	-3.2433	6107	WorldPop
716	Kilimanjaro	Moshi Rural	Kibosho	Kibosho Kati	37.3087	-3.21288	10258	WorldPop
717	Kilimanjaro	Moshi Rural	Kibosho	Kibosho Magharibi	37.2689	-3.23964	20291	WorldPop
718	Kilimanjaro	Moshi Rural	Kibosho	Kibosho Mashariki	37.326	-3.23278	14148	WorldPop
719	Kilimanjaro	Moshi Rural	Kibosho	Kindi	37.2857	-3.29487	21391	WorldPop
720	Kilimanjaro	Moshi Rural	Kibosho	Kirima	37.3057	-3.27368	10709	WorldPop
721	Kilimanjaro	Moshi Rural	Kibosho	Okoani Kibosho	37.2971	-3.21672	10446	WorldPop
722	Kilimanjaro	Moshi Rural	Vunjo Magharibi	Kahe	37.4269	-3.47636	19142	WorldPop
723	Kilimanjaro	Moshi Rural	Vunjo Magharibi	Kahe Mashariki	37.5147	-3.4691	11384	WorldPop
724	Kilimanjaro	Moshi Rural	Vunjo Magharibi	Kilema Kati	37.4978	-3.28999	6993	GADM
725	Kilimanjaro	Moshi Rural	Vunjo Magharibi	Kilema kaskazini	37.4632	-3.25116	9669	GADM
726	Kilimanjaro	Moshi Rural	Vunjo Magharibi	Kilema Kusini	37.5253	-3.37228	22711	WorldPop
727	Kilimanjaro	Moshi Rural	Vunjo Magharibi	Kirua Vunjo Kusini	37.4568	-3.38272	19378	WorldPop
728	Kilimanjaro	Moshi Rural	Vunjo Magharibi	Kirua Vunjo Magharibi	37.4554	-3.3067	12840	WorldPop
729	Kilimanjaro	Moshi Rural	Vunjo Magharibi	Kurua Vunjo Mashariki	37.4862	-3.33346	8657	GADM
730	Kilimanjaro	Moshi Rural	Vunjo Mashariki	Makuyuni	37.5593	-3.39138	22442	WorldPop
731	Kilimanjaro	Moshi Rural	Vunjo Mashariki	Mamba Kaskazini	37.541	-3.26417	9065	WorldPop
732	Kilimanjaro	Moshi Rural	Vunjo Mashariki	Mamba Kusini	37.543	-3.29392	10060	WorldPop
733	Kilimanjaro	Moshi Rural	Vunjo Mashariki	Marangu Magharibi	37.4931	-3.25798	18976	WorldPop
734	Kilimanjaro	Moshi Rural	Vunjo Mashariki	Marangu Mashariki	37.5225	-3.28654	23734	WorldPop
735	Kilimanjaro	Moshi Rural	Vunjo Mashariki	Mwika Kaskazini	37.5619	-3.26275	21177	WorldPop
736	Kilimanjaro	Moshi Rural	Vunjo Mashariki	Mwika Kusini	37.5797	-3.29859	19645	WorldPop
737	Kilimanjaro	Moshi Urban	Moshi Magharibi	Karanga	37.3097	-3.35387	7124	WorldPop
738	Kilimanjaro	Moshi Urban	Moshi Magharibi	Kilimanjaro	37.328	-3.33664	5233	WorldPop
739	Kilimanjaro	Moshi Urban	Moshi Magharibi	Korongoni	37.3255	-3.35872	5815	WorldPop
740	Kilimanjaro	Moshi Urban	Moshi Magharibi	Longuo	37.3243	-3.32139	6632	WorldPop
741	Kilimanjaro	Moshi Urban	Moshi Mashariki	Bondeni	37.3382	-3.35619	4050	GADM
742	Kilimanjaro	Moshi Urban	Moshi Mashariki	Kaloleni	37.3459	-3.3724	6554	WorldPop
743	Kilimanjaro	Moshi Urban	Moshi Mashariki	Kiboriloni	37.3732	-3.33507	9206	WorldPop
744	Kilimanjaro	Moshi Urban	Moshi Mashariki	Kiusa	37.3356	-3.34976	5950	WorldPop
745	Kilimanjaro	Moshi Urban	Moshi Mashariki	Majengo	37.3523	-3.34793	9006	WorldPop
746	Kilimanjaro	Moshi Urban	Moshi Mashariki	Mawenzi	37.3439	-3.34143	1770	WorldPop
747	Kilimanjaro	Moshi Urban	Moshi Mashariki	Mji Mpya	37.3584	-3.3539	15293	GADM
748	Kilimanjaro	Moshi Urban	Moshi Mashariki	Msaranga	37.3707	-3.35364	7699	WorldPop
749	Kilimanjaro	Moshi Urban	Moshi Mashariki	Njoro	37.3439	-3.35617	14296	WorldPop
750	Kilimanjaro	Moshi Urban	Moshi Mashariki	Pasua	37.3354	-3.37565	13460	WorldPop
751	Kilimanjaro	Moshi Urban	Moshi Mashariki	Rau	37.3431	-3.32874	9137	WorldPop
752	Kilimanjaro	Mwanga	Jipe	Jipe	37.672	-3.59288	2564	WorldPop
753	Kilimanjaro	Mwanga	Jipe	Kwakoa	37.7476	-3.75983	3717	WorldPop
754	Kilimanjaro	Mwanga	Lembeni	Kilomeni	37.6653	-3.7651	4467	WorldPop
755	Kilimanjaro	Mwanga	Lembeni	Kirya	37.5032	-3.81845	4917	WorldPop
756	Kilimanjaro	Mwanga	Lembeni	Lembeni	37.6083	-3.77598	11780	WorldPop
757	Kilimanjaro	Mwanga	Lembeni	Ngujini	37.6288	-3.72727	3314	WorldPop
758	Kilimanjaro	Mwanga	Mwanga	Kileo	37.5609	-3.50554	13645	WorldPop
759	Kilimanjaro	Mwanga	Mwanga	Lang'ata	37.4654	-3.65578	8965	WorldPop
760	Kilimanjaro	Mwanga	Mwanga	Mwanga Mjini	37.5412	-3.64068	15783	GADM
761	Kilimanjaro	Mwanga	Ugweno	Kifula	37.6729	-3.63658	8020	WorldPop
762	Kilimanjaro	Mwanga	Ugweno	Msangeni	37.6449	-3.63687	6925	WorldPop
763	Kilimanjaro	Mwanga	Ugweno	Mwaniko	37.6706	-3.59677	7741	WorldPop
764	Kilimanjaro	Mwanga	Ugweno	Shinghatini	37.6226	-3.65488	7765	GADM
765	Kilimanjaro	Mwanga	Usangi	Chomvu	37.6617	-3.71278	7444	WorldPop
766	Kilimanjaro	Mwanga	Usangi	Kighare	37.6535	-3.68458	6254	WorldPop
767	Kilimanjaro	Mwanga	Usangi	Kirongwe	37.6763	-3.69701	4771	WorldPop
768	Kilimanjaro	Rombo	Mashati	Katangara Mrere	37.5686	-3.14127	11642	WorldPop
769	Kilimanjaro	Rombo	Mashati	Kirwa Keni	37.6041	-3.15987	8362	WorldPop
770	Kilimanjaro	Rombo	Mashati	Kisale Msangara	37.655	-3.14609	10048	GADM
771	Kilimanjaro	Rombo	Mashati	Mrao Keryo	37.6051	-3.17024	8199	WorldPop
772	Kilimanjaro	Rombo	Mashati	Olele	37.6075	-3.12129	6723	WorldPop
773	Kilimanjaro	Rombo	Mengwe	Keni Alleni	37.6226	-3.23182	9801	GADM
774	Kilimanjaro	Rombo	Mengwe	Keni Mengeni	37.5957	-3.2446	8719	WorldPop
775	Kilimanjaro	Rombo	Mengwe	Mahida Holili	37.6276	-3.28363	7299	WorldPop
776	Kilimanjaro	Rombo	Mengwe	Mamsera	37.6239	-3.34138	9935	WorldPop
777	Kilimanjaro	Rombo	Mengwe	Mengwe Manda	37.6297	-3.25967	4040	WorldPop
778	Kilimanjaro	Rombo	Mkuu	Kelamfua Mokala	37.6111	-3.19508	13302	WorldPop
779	Kilimanjaro	Rombo	Mkuu	Makiidi	37.5967	-3.20824	8720	WorldPop
780	Kilimanjaro	Rombo	Mkuu	Shimbi	37.6063	-3.218	14591	WorldPop
781	Kilimanjaro	Rombo	Mkuu	Ushiri Ikuini	37.5815	-3.18006	8879	WorldPop
782	Kilimanjaro	Rombo	Tarekea	Motamburu Kitendani	37.373	-2.98702	7734	GADM
783	Kilimanjaro	Rombo	Tarekea	Nanjara Reha	37.496	-3.06979	26715	GADM
784	Kilimanjaro	Rombo	Tarekea	Tarekea Motamburu	37.4828	-3.02443	20746	GADM
785	Kilimanjaro	Rombo	Usseri	Kirongo Samanga	37.6054	-3.10068	14895	WorldPop
786	Kilimanjaro	Rombo	Usseri	Kitirima Kingachi	37.614	-3.07506	18420	WorldPop
787	Kilimanjaro	Rombo	Usseri	Ubetu Kahe	37.5892	-3.06049	19295	WorldPop
788	Kilimanjaro	Same	Chome/Suji	Chome	37.9097	-4.2799	5893	WorldPop
789	Kilimanjaro	Same	Chome/Suji	Hedaru	37.8962	-4.50963	18476	WorldPop
790	Kilimanjaro	Same	Chome/Suji	Makanya	37.8038	-4.34949	10629	WorldPop
791	Kilimanjaro	Same	Chome/Suji	Suji	37.8999	-4.36395	8776	WorldPop
792	Kilimanjaro	Same	Gonja	Bombo	37.9933	-4.27257	5530	WorldPop
793	Kilimanjaro	Same	Gonja	Mtii	37.9998	-4.31885	5488	WorldPop
794	Kilimanjaro	Same	Gonja	Vuje	38.0108	-4.25559	10726	WorldPop
795	Kilimanjaro	Same	Mwamba Vunta	Bwambo	37.9396	-4.38728	9479	WorldPop
796	Kilimanjaro	Same	Mwamba Vunta	Kirangare	37.9639	-4.44448	5528	WorldPop
797	Kilimanjaro	Same	Mwamba Vunta	Mnyamba	38.0051	-4.39585	13168	GADM
798	Kilimanjaro	Same	Mwamba Vunta	Mpinji	37.9678	-4.39342	8453	WorldPop
799	Kilimanjaro	Same	Mwamba Vunta	Vunta	37.9915	-4.51812	8659	WorldPop
800	Kilimanjaro	Same	Mwembe Mbaga	Kisiwani	38.0121	-4.12455	9309	WorldPop
801	Kilimanjaro	Same	Mwembe Mbaga	Mhezi	37.8795	-4.15526	4790	WorldPop
802	Kilimanjaro	Same	Mwembe Mbaga	Mshewa	37.9039	-4.13916	6154	WorldPop
803	Kilimanjaro	Same	Mwembe Mbaga	Msindo	37.9686	-4.21669	6495	WorldPop
804	Kilimanjaro	Same	Mwembe Mbaga	Mwembe	37.8107	-4.18437	11913	WorldPop
805	Kilimanjaro	Same	Mwembe Mbaga	Vudee	37.8865	-4.21021	7120	WorldPop
806	Kilimanjaro	Same	Ndungu	Bendera	38.0796	-4.5134	4913	WorldPop
807	Kilimanjaro	Same	Ndungu	Kihurio	38.0479	-4.47229	10341	GADM
808	Kilimanjaro	Same	Ndungu	Maore	38.0625	-4.27702	15722	WorldPop
809	Kilimanjaro	Same	Ndungu	Ndungu	38.0702	-4.39026	13636	WorldPop
810	Kilimanjaro	Same	Same	Njoro	37.7611	-3.96642	5368	WorldPop
811	Kilimanjaro	Same	Same	Ruvu	37.5732	-4.15013	14261	WorldPop
812	Kilimanjaro	Same	Same	Same Mjini	37.7288	-4.0792	9049	WorldPop
813	Kilimanjaro	Siha	Siha	Siha Kaskazini	37.1219	-3.12828	9669	GADM
814	Kilimanjaro	Siha	Siha	Siha Kati	37.044	-3.19732	10258	GADM
815	Kilimanjaro	Siha	Siha	Siha Magharibi	37.0949	-2.99392	20291	GADM
816	Kilimanjaro	Siha	Siha	Siha Mashariki	37.1339	-3.16645	14148	GADM
817	Lindi	Kilwa	Kipatimu	Kandawale	38.8042	-8.60226	5040	WorldPop
818	Lindi	Kilwa	Kipatimu	Kipatimu	38.9442	-8.46686	14606	WorldPop
819	Lindi	Kilwa	Miteja	Chumo	39.0605	-8.53985	13897	WorldPop
820	Lindi	Kilwa	Miteja	Kinjumbi	39.152	-8.36957	14426	GADM
821	Lindi	Kilwa	Miteja	Mingumbi	39.1668	-8.52571	9948	WorldPop
822	Lindi	Kilwa	Miteja	Miteja	39.3213	-8.64829	6157	WorldPop
823	Lindi	Kilwa	Miteja	Tingi	39.2577	-8.49611	6782	WorldPop
824	Lindi	Kilwa	Nanjirinji	Likawage	39.0122	-9.24407	3569	WorldPop
825	Lindi	Kilwa	Nanjirinji	Nanjirinji	39.0998	-9.63536	7491	WorldPop
826	Lindi	Kilwa	Njinjo	Miguruwe	38.7652	-9.07103	3381	WorldPop
827	Lindi	Kilwa	Njinjo	Mitole	39.018	-8.76815	3352	WorldPop
828	Lindi	Kilwa	Njinjo	Njinjo	38.9155	-8.8122	8094	WorldPop
829	Lindi	Kilwa	Pande	Kiranjeranje	39.4424	-9.50486	9752	WorldPop
830	Lindi	Kilwa	Pande	Lihimalyo	39.5754	-9.31922	10434	GADM
831	Lindi	Kilwa	Pande	Mandawa	39.3735	-9.2609	13192	WorldPop
832	Lindi	Kilwa	Pande	Pande	39.5842	-9.17613	11596	WorldPop
833	Lindi	Kilwa	Pwani	Kikole	39.1952	-8.80458	4294	WorldPop
834	Lindi	Kilwa	Pwani	Kivinje Singino	39.3806	-8.77072	19376	WorldPop
835	Lindi	Kilwa	Pwani	Masoko	39.5069	-8.91422	13601	WorldPop
836	Lindi	Kilwa	Pwani	Songosongo	39.5086	-8.52658	3026	WorldPop
837	Lindi	Lindi Rural	Mchinga	Kilolambwani	39.6506	-9.5891	6286	WorldPop
838	Lindi	Lindi Rural	Mchinga	Mbanja	39.7193	-9.84641	3188	WorldPop
839	Lindi	Lindi Rural	Mchinga	Mchinga	39.618	-9.73737	6063	GADM
840	Lindi	Lindi Rural	Milola	Kiwawa	39.2731	-9.85646	2668	WorldPop
841	Lindi	Lindi Rural	Milola	Milola	39.3115	-9.95492	9616	WorldPop
842	Lindi	Lindi Rural	Milola	Rutamba	39.4229	-10.0092	11210	WorldPop
843	Lindi	Lindi Rural	Mingoyo	Kiwalala	39.5698	-10.1895	13304	WorldPop
844	Lindi	Lindi Rural	Mingoyo	Mingoyo	39.6189	-10.1106	11812	WorldPop
845	Lindi	Lindi Rural	Mingoyo	Mnolela	39.7143	-10.2054	11846	WorldPop
846	Lindi	Lindi Rural	Mipingo	Kitomanga	39.5314	-9.64963	4720	WorldPop
847	Lindi	Lindi Rural	Mipingo	Mipingo	39.3649	-9.67736	5926	WorldPop
848	Lindi	Lindi Rural	Mtama	Mtama	39.3772	-10.2948	4398	WorldPop
849	Lindi	Lindi Rural	Mtama	Mtua	39.5041	-10.2191	3561	WorldPop
850	Lindi	Lindi Rural	Mtama	Namupa	39.2188	-10.2491	5769	WorldPop
851	Lindi	Lindi Rural	Mtama	Nyangao	39.2582	-10.3371	9835	WorldPop
852	Lindi	Lindi Rural	Mtama	Nyengedi	39.4386	-10.2587	5390	WorldPop
853	Lindi	Lindi Rural	Nangaru	Chikonji	39.426	-10.1282	5354	GADM
854	Lindi	Lindi Rural	Nangaru	Matimba	39.5624	-9.82621	4934	WorldPop
855	Lindi	Lindi Rural	Nangaru	Nangaru	39.472	-9.83584	5280	WorldPop
856	Lindi	Lindi Rural	Ngangamara	Ngangamara	39.585	-10.0247	7545	GADM
857	Lindi	Lindi Rural	Ng'apa	Ng'apa	39.5918	-10.0406	7760	WorldPop
858	Lindi	Lindi Rural	Ng'apa	Tandangongoro	39.5366	-9.98625	3550	WorldPop
859	Lindi	Lindi Rural	Nyangamara	Mandwanga	39.6167	-10.5208	9227	WorldPop
860	Lindi	Lindi Rural	Nyangamara	Nahukahuka	39.5527	-10.4064	5026	WorldPop
861	Lindi	Lindi Rural	Rondo	Chiponda	39.4196	-10.124	6162	WorldPop
862	Lindi	Lindi Rural	Rondo	Mnara	39.2832	-10.1431	10128	WorldPop
863	Lindi	Lindi Rural	Sudi	Nachunyu	39.8389	-10.075	6713	WorldPop
864	Lindi	Lindi Rural	Sudi	Sudi	39.8814	-10.1912	5544	WorldPop
865	Lindi	Lindi Urban	Lindi Urban	Jamhuri	39.6852	-10.024	6571	WorldPop
866	Lindi	Lindi Urban	Lindi Urban	Makonde	39.7154	-9.99805	1091	GADM
867	Lindi	Lindi Urban	Lindi Urban	Matopeni	39.7023	-9.99143	3578	WorldPop
868	Lindi	Lindi Urban	Lindi Urban	Mikumbi	39.7133	-9.99317	2006	GADM
869	Lindi	Lindi Urban	Lindi Urban	Mitandi	39.7082	-9.99057	2515	GADM
870	Lindi	Lindi Urban	Lindi Urban	Msinjahili	39.7144	-10.0035	6391	GADM
871	Lindi	Lindi Urban	Lindi Urban	Mtanda	39.6383	-9.97044	5683	WorldPop
872	Lindi	Lindi Urban	Lindi Urban	Mwenge	39.7023	-9.9831	2808	WorldPop
873	Lindi	Lindi Urban	Lindi Urban	Nachingwea	39.7008	-10.0047	3176	GADM
874	Lindi	Lindi Urban	Lindi Urban	Ndoro	39.7106	-9.99976	1836	WorldPop
875	Lindi	Lindi Urban	Lindi Urban	Rahaleo	39.7072	-9.98117	2111	GADM
876	Lindi	Lindi Urban	Lindi Urban	Rasibura	39.7149	-9.92855	6599	GADM
877	Lindi	Lindi Urban	Lindi Urban	Wailes	39.7018	-9.99983	2812	GADM
878	Lindi	Liwale	Kibutuka	Kiangara	38.2816	-9.95148	4309	GADM
879	Lindi	Liwale	Kibutuka	Kibutuka	38.4568	-10.0054	3920	WorldPop
880	Lindi	Liwale	Kibutuka	Mirui	38.5236	-9.83078	4521	WorldPop
881	Lindi	Liwale	Kibutuka	Nangano	38.3315	-10.152	6591	WorldPop
882	Lindi	Liwale	Liwale	Kimambi	38.5829	-8.85079	754	WorldPop
883	Lindi	Liwale	Liwale	Liwale B'	37.9212	-9.79264	8151	GADM
884	Lindi	Liwale	Liwale	Liwale Mjini	38.0423	-9.82225	8651	WorldPop
885	Lindi	Liwale	Liwale	Mangirikiti	37.9111	-9.9383	5362	WorldPop
886	Lindi	Liwale	Liwale	Mbaya	37.9873	-9.65882	6042	WorldPop
887	Lindi	Liwale	Liwale	Mihumo	37.8434	-9.86803	5348	WorldPop
888	Lindi	Liwale	Liwale	Mpigamiti	37.5193	-10.0074	2096	WorldPop
889	Lindi	Liwale	Liwale	Ngongowele	37.8426	-10.1665	3644	WorldPop
890	Lindi	Liwale	Makata	Barikiwa	37.7154	-9.44431	4817	WorldPop
891	Lindi	Liwale	Makata	Makata	37.7379	-9.6991	6244	WorldPop
892	Lindi	Liwale	Makata	Milembwe	37.346	-9.60678	2971	GADM
893	Lindi	Liwale	Makata	Mkutano	37.7009	-8.89487	1614	WorldPop
894	Lindi	Nachingwea	Kilima Rondo	Kiegei	37.9122	-10.4522	5047	WorldPop
895	Lindi	Nachingwea	Kilima Rondo	Kilima Rondo	38.0178	-10.5402	4344	WorldPop
896	Lindi	Nachingwea	Kilima Rondo	Matekwe	38.1157	-10.6911	3096	WorldPop
897	Lindi	Nachingwea	Kilima Rondo	Mbondo	38.2316	-10.3787	7485	WorldPop
898	Lindi	Nachingwea	Lionja	Lionja	38.4842	-10.1581	8522	WorldPop
899	Lindi	Nachingwea	Lionja	Namikango	38.5517	-10.1902	3772	WorldPop
900	Lindi	Nachingwea	Lionja	Nditi	38.5865	-10.0871	4721	WorldPop
901	Lindi	Nachingwea	Naipanga	Mkotokuyana	38.8741	-10.3705	2900	WorldPop
902	Lindi	Nachingwea	Naipanga	Mpiruka	38.813	-10.3137	5766	WorldPop
903	Lindi	Nachingwea	Naipanga	Mtua	38.5254	-10.3781	7759	WorldPop
904	Lindi	Nachingwea	Naipanga	Naipanga	38.8252	-10.4833	10665	WorldPop
905	Lindi	Nachingwea	Naipanga	Naipingo	38.6758	-10.4443	16226	WorldPop
906	Lindi	Nachingwea	Naipanga	Ndomoni	38.8235	-10.526	5015	WorldPop
907	Lindi	Nachingwea	Nambambo	Kilimani Hewa	38.7929	-10.3745	6835	WorldPop
908	Lindi	Nachingwea	Nambambo	Namatula	38.7358	-10.3838	3604	WorldPop
909	Lindi	Nachingwea	Nambambo	Nambambo	38.7604	-10.3682	16592	WorldPop
910	Lindi	Nachingwea	Nambambo	Nangowe	38.7082	-10.3242	8935	WorldPop
911	Lindi	Nachingwea	Nambambo	Stesheni	38.7698	-10.4248	8071	WorldPop
912	Lindi	Nachingwea	Ruponda	Chiola	38.8352	-10.2118	5385	WorldPop
913	Lindi	Nachingwea	Ruponda	Kipara Mnero	38.6732	-10.147	4918	WorldPop
914	Lindi	Nachingwea	Ruponda	Marambo	38.7646	-10.2383	8764	WorldPop
915	Lindi	Nachingwea	Ruponda	Mkoka	38.7873	-10.144	5768	WorldPop
916	Lindi	Nachingwea	Ruponda	Mnero Miembeni	38.6171	-10.26	8512	GADM
917	Lindi	Nachingwea	Ruponda	Mnero Ngongo	38.6139	-10.1755	5101	WorldPop
918	Lindi	Nachingwea	Ruponda	Namapwia	38.6851	-10.0458	4323	WorldPop
919	Lindi	Nachingwea	Ruponda	Ruponda	38.692	-10.2568	6338	WorldPop
920	Lindi	Ruangwa	Mandawa	Mandawa	39.1054	-9.91017	6662	WorldPop
921	Lindi	Ruangwa	Mandawa	Nambilanje	39.0686	-9.77684	6182	WorldPop
922	Lindi	Ruangwa	Mandawa	Namichinga	38.9396	-9.85704	5165	GADM
923	Lindi	Ruangwa	Mnacho	Chienjere	38.9145	-10.2708	8691	WorldPop
924	Lindi	Ruangwa	Mnacho	Luchelegwa	38.9514	-10.4511	4528	WorldPop
925	Lindi	Ruangwa	Mnacho	Malolo	39.0553	-10.3628	7405	WorldPop
926	Lindi	Ruangwa	Mnacho	Mnacho	38.9995	-10.2546	6607	WorldPop
927	Lindi	Ruangwa	Mnacho	Nkowe	38.9653	-10.1787	5264	WorldPop
928	Lindi	Ruangwa	Ruangwa	Chunyu	38.9046	-9.96373	5810	WorldPop
929	Lindi	Ruangwa	Ruangwa	Likunja	38.9145	-10.1511	8425	WorldPop
930	Lindi	Ruangwa	Ruangwa	Makanjiro	38.8634	-10.1264	3323	WorldPop
931	Lindi	Ruangwa	Ruangwa	Mandarawe	39.014	-10.0733	3796	WorldPop
932	Lindi	Ruangwa	Ruangwa	Mbekenyera	38.9799	-9.98278	11257	WorldPop
933	Lindi	Ruangwa	Ruangwa	Narungombe	38.8136	-9.96464	8407	GADM
934	Lindi	Ruangwa	Ruangwa	Ruangwa	38.9244	-10.0652	5435	WorldPop
935	Manyara	Babati	Babati	Babati	35.7492	-4.21101	16718	WorldPop
936	Manyara	Babati	Babati	Kiru	35.6642	-4.0992	13119	WorldPop
937	Manyara	Babati	Babati	Mamire	35.8956	-4.13939	9014	WorldPop
938	Manyara	Babati	Babati	Qash	35.8493	-4.32152	19549	WorldPop
939	Manyara	Babati	Babati	Sigino	35.6566	-4.17902	10038	WorldPop
940	Manyara	Babati	Bashinet	Arri	35.5893	-4.21862	14146	WorldPop
941	Manyara	Babati	Bashinet	Bashinet	35.4028	-4.21501	13367	GADM
942	Manyara	Babati	Bashinet	Dabil	35.4396	-4.32164	16781	WorldPop
943	Manyara	Babati	Bashinet	Dareda	35.5177	-4.24103	22880	WorldPop
944	Manyara	Babati	Bashinet	Madunga	35.4753	-4.16037	21094	WorldPop
945	Manyara	Babati	Bashinet	Ufana	35.3067	-4.26537	20189	WorldPop
946	Manyara	Babati	Gorowa	Bonga	35.7313	-4.33624	9603	WorldPop
947	Manyara	Babati	Gorowa	Duru	35.6292	-4.33284	11526	WorldPop
948	Manyara	Babati	Gorowa	Gidas	35.6898	-4.42459	7392	WorldPop
949	Manyara	Babati	Gorowa	Riroda	35.6675	-4.27549	12179	WorldPop
950	Manyara	Babati	Gorowa	Singe	35.7591	-4.2645	6620	WorldPop
951	Manyara	Babati	Mbugwe	Magara	35.7113	-3.74617	15336	WorldPop
952	Manyara	Babati	Mbugwe	Magugu	35.7538	-4.00815	32774	WorldPop
953	Manyara	Babati	Mbugwe	Mwada	35.7596	-3.90697	16139	WorldPop
954	Manyara	Babati	Mbugwe	Nkaiti	35.9448	-3.76113	14150	WorldPop
955	Manyara	Hanang	Balangdalalu	Balangidalalu	35.294	-4.71098	14478	GADM
956	Manyara	Hanang	Balangdalalu	Gehandu	35.1625	-4.59625	15222	WorldPop
957	Manyara	Hanang	Bassotu	Bassodesh	35.1431	-4.30072	16762	WorldPop
958	Manyara	Hanang	Bassotu	Bassotu	35.1069	-4.38036	24527	WorldPop
959	Manyara	Hanang	Bassotu	Getanuwas	35.0472	-4.47367	12152	WorldPop
960	Manyara	Hanang	Bassotu	Hirbadaw	34.9568	-4.3601	7903	WorldPop
961	Manyara	Hanang	Bassotu	Laghanga	35.1079	-4.52427	11872	WorldPop
962	Manyara	Hanang	Endasak	Endasak	35.5201	-4.40807	10054	GADM
963	Manyara	Hanang	Endasak	Gidahababieg	35.5814	-4.44812	5366	WorldPop
964	Manyara	Hanang	Endasak	Gitting	35.4398	-4.40281	13370	WorldPop
965	Manyara	Hanang	Endasak	Masakta	35.5381	-4.30403	7321	WorldPop
966	Manyara	Hanang	Endasak	Masqaroda	35.5534	-4.35561	7254	WorldPop
967	Manyara	Hanang	Endasak	Measkron	35.4802	-4.45329	13149	WorldPop
968	Manyara	Hanang	Katesh	Ganana	35.3811	-4.5081	7543	WorldPop
969	Manyara	Hanang	Katesh	Gendabi	35.3189	-4.42358	10968	WorldPop
970	Manyara	Hanang	Katesh	Katesh	35.3828	-4.52386	8774	WorldPop
971	Manyara	Hanang	Katesh	Mogitu	35.3357	-4.51312	21547	WorldPop
972	Manyara	Hanang	Katesh	Nangwa	35.4579	-4.56506	13165	WorldPop
973	Manyara	Hanang	Simbay	Gisambalang	35.4684	-4.76659	10937	WorldPop
974	Manyara	Hanang	Simbay	Hidet	35.516	-4.48505	6528	WorldPop
975	Manyara	Hanang	Simbay	Simbay	35.5518	-4.54636	6737	WorldPop
976	Manyara	Hanang	Simbay	Sirop	35.6165	-4.57461	5563	WorldPop
977	Manyara	Kiteto	Dosidosi	Dosidosi	36.4223	-5.59886	7785	WorldPop
978	Manyara	Kiteto	Dosidosi	Songambele	36.5664	-5.69043	7532	WorldPop
979	Manyara	Kiteto	Kibaya	Bwagamoyo	36.5811	-5.30347	10748	WorldPop
980	Manyara	Kiteto	Kibaya	Kibaya	36.5686	-5.31321	8759	WorldPop
981	Manyara	Kiteto	Kibaya	Partimbo	36.5965	-5.38088	20669	WorldPop
982	Manyara	Kiteto	Kijungu	Kijungu	37.1473	-5.34827	6165	WorldPop
983	Manyara	Kiteto	Kijungu	Lengatei	37.1659	-5.55805	12776	WorldPop
984	Manyara	Kiteto	Makami	Makame	36.6083	-4.71613	9751	WorldPop
985	Manyara	Kiteto	Makami	Ndedo	36.696	-4.98949	5103	WorldPop
986	Manyara	Kiteto	Matui	Engusero	36.5147	-5.56847	24707	WorldPop
987	Manyara	Kiteto	Matui	Matui	36.3476	-5.45446	19883	WorldPop
988	Manyara	Kiteto	Olbolot	Njoro	36.5019	-5.22815	15410	WorldPop
989	Manyara	Kiteto	Olbolot	Olbolot	36.3266	-5.23645	16497	GADM
990	Manyara	Kiteto	Sunya	Dongo	36.7728	-5.88561	17980	WorldPop
991	Manyara	Kiteto	Sunya	Sunya	37.0239	-5.72321	23558	WorldPop
992	Manyara	Mbulu	Daudi	Bargish	35.5506	-3.7921	8804	WorldPop
993	Manyara	Mbulu	Daudi	Gehandu	35.6031	-3.82491	12092	WorldPop
994	Manyara	Mbulu	Daudi	Masieda	35.4277	-3.73517	9929	WorldPop
995	Manyara	Mbulu	Dongobesh	Bashay	35.3058	-3.99934	10194	WorldPop
996	Manyara	Mbulu	Dongobesh	Dongobesh	35.3476	-4.09271	11770	WorldPop
997	Manyara	Mbulu	Dongobesh	Haidom	35.02	-4.20021	23013	WorldPop
998	Manyara	Mbulu	Dongobesh	Maghang	35.1346	-4.09951	13624	WorldPop
999	Manyara	Mbulu	Dongobesh	Maretadu	35.203	-4.1849	14343	WorldPop
1000	Manyara	Mbulu	Dongobesh	Tumati	35.4515	-4.0424	12798	WorldPop
1001	Manyara	Mbulu	Dongobesh	Yaida Chini	35.1092	-3.90469	5420	GADM
1002	Manyara	Mbulu	Endagikot	Kainam	35.6138	-3.90563	7679	WorldPop
1003	Manyara	Mbulu	Endagikot	Mbulu Mjini	35.5429	-3.85883	4463	WorldPop
1004	Manyara	Mbulu	Endagikot	Murray	35.5567	-3.97067	9965	WorldPop
1005	Manyara	Mbulu	Endagikot	Sanu	35.5128	-3.85944	6233	WorldPop
1006	Manyara	Mbulu	Endagikot	Tlawi	35.4321	-3.92195	8547	WorldPop
1007	Manyara	Simanjiro	Emboreet	Emboreet	37.8384	-4.82416	8860	GADM
1008	Manyara	Simanjiro	Emboreet	Loibor Siret	36.4832	-4.33747	13569	GADM
1009	Manyara	Simanjiro	Moivo	Mererani	37.0277	-3.55875	13450	WorldPop
1010	Manyara	Simanjiro	Moivo	Shambarai	36.9566	-3.62557	9420	WorldPop
1011	Manyara	Simanjiro	Msitu wa Tembo	Msitu wa Tembo	37.293	-3.6292	12054	WorldPop
1012	Manyara	Simanjiro	Msitu wa Tembo	Ngorika	37.3878	-3.90537	7417	GADM
1013	Manyara	Simanjiro	Naberera	Naberera	37.0023	-4.22945	19814	WorldPop
1014	Manyara	Simanjiro	Naberera	Orkesumet	37.2585	-4.60677	5325	WorldPop
1015	Manyara	Simanjiro	Ruvu Remit	Loibor Soit	37.4172	-4.26921	7207	GADM
1016	Manyara	Simanjiro	Ruvu Remit	Ruvu Remit	37.5981	-4.62946	5077	GADM
1017	Manyara	Simanjiro	Terrat	Oljoro	36.6537	-3.70774	15527	WorldPop
1018	Manyara	Simanjiro	Terrat	Terrat	36.6361	-3.90298	8586	WorldPop
1019	Mara	Bunda	Chamuriho	Hunyari	34.1231	-2.03197	14569	WorldPop
1020	Mara	Bunda	Chamuriho	Mihingo	34.2313	-1.84983	13161	WorldPop
1021	Mara	Bunda	Chamuriho	Mugeta	34.2207	-1.93235	14363	WorldPop
1022	Mara	Bunda	Chamuriho	Nyamuswa	34.0202	-1.91679	9323	WorldPop
1023	Mara	Bunda	Chamuriho	Salama	34.0957	-1.86749	9073	WorldPop
1024	Mara	Bunda	Kenkombyo	Butimba	33.6017	-2.10531	8505	WorldPop
1025	Mara	Bunda	Kenkombyo	Iramba	33.4139	-2.00076	10715	WorldPop
1026	Mara	Bunda	Kenkombyo	Neruma	33.5044	-2.13371	15784	WorldPop
1027	Mara	Bunda	Kenkombyo	Nyamhula	33.5023	-2.0521	13151	GADM
1028	Mara	Bunda	Nansimo	Igundu	33.3421	-2.05418	12507	WorldPop
1029	Mara	Bunda	Nansimo	Kibara	33.4392	-2.13459	8412	WorldPop
1030	Mara	Bunda	Nansimo	Kisorya	33.2354	-2.06332	10179	GADM
1031	Mara	Bunda	Nansimo	Nansimo	33.3581	-2.1179	12714	WorldPop
1032	Mara	Bunda	Serengeti	Bunda	33.8669	-2.02164	17280	WorldPop
1033	Mara	Bunda	Serengeti	Guta	33.7361	-2.04434	15676	WorldPop
1034	Mara	Bunda	Serengeti	Kabasa	33.8253	-1.95647	13233	WorldPop
1035	Mara	Bunda	Serengeti	Kuzungu	33.9247	-2.11178	11249	WorldPop
1036	Mara	Bunda	Serengeti	Mcharo	33.9715	-2.0048	10115	WorldPop
1037	Mara	Bunda	Serengeti	Sazira	33.9095	-1.99126	10803	WorldPop
1038	Mara	Bunda	Serengeti	Wariku	33.7841	-1.93296	9900	WorldPop
1039	Mara	Musoma Rural	Kiagata	Buswahili	34.2084	-1.60212	11576	WorldPop
1040	Mara	Musoma Rural	Kiagata	Bwiregi	34.0521	-1.59528	10275	WorldPop
1041	Mara	Musoma Rural	Kiagata	Nyamimange	34.1558	-1.69364	5203	WorldPop
1042	Mara	Musoma Rural	Makongoro	Buhemba	34.1049	-1.77067	9326	WorldPop
1043	Mara	Musoma Rural	Makongoro	Bukabwa	33.9468	-1.59059	11002	WorldPop
1044	Mara	Musoma Rural	Makongoro	Buruma	33.8501	-1.67536	16480	WorldPop
1045	Mara	Musoma Rural	Makongoro	Butiama	33.9716	-1.78165	19217	WorldPop
1046	Mara	Musoma Rural	Makongoro	Butuguri	33.9421	-1.67729	9006	WorldPop
1047	Mara	Musoma Rural	Makongoro	Etaro	33.7231	-1.5265	10492	WorldPop
1048	Mara	Musoma Rural	Makongoro	Kukirango	33.8395	-1.76289	24501	WorldPop
1049	Mara	Musoma Rural	Makongoro	Kyanyari	33.8392	-1.84379	16676	WorldPop
1050	Mara	Musoma Rural	Makongoro	Masaba	33.9571	-1.8719	13147	WorldPop
1051	Mara	Musoma Rural	Makongoro	Muriaza	34.0177	-1.69942	10203	WorldPop
1052	Mara	Musoma Rural	Makongoro	Nyakatende	33.7169	-1.60715	19341	WorldPop
1053	Mara	Musoma Rural	Makongoro	Nyankanga	33.8462	-1.5853	9734	GADM
1054	Mara	Musoma Rural	Nyanja	Bugwema	33.6043	-1.95127	11251	WorldPop
1055	Mara	Musoma Rural	Nyanja	Bukima	33.4243	-1.84846	18537	GADM
1056	Mara	Musoma Rural	Nyanja	Bukumi	33.3306	-1.91388	12097	WorldPop
1057	Mara	Musoma Rural	Nyanja	Bwasi	33.3659	-1.8382	11717	WorldPop
1058	Mara	Musoma Rural	Nyanja	Kiriba	33.3768	-1.74335	16737	WorldPop
1059	Mara	Musoma Rural	Nyanja	Makojo	33.3792	-1.88455	9648	WorldPop
1060	Mara	Musoma Rural	Nyanja	Mugango	33.6899	-1.6986	10121	WorldPop
1061	Mara	Musoma Rural	Nyanja	Murangi	33.5075	-1.86823	16933	WorldPop
1062	Mara	Musoma Rural	Nyanja	Nyambono	33.7051	-1.89061	18106	WorldPop
1063	Mara	Musoma Rural	Nyanja	Nyamrandirira	33.5564	-1.80531	13705	GADM
1064	Mara	Musoma Rural	Nyanja	Suguti	33.6401	-1.76199	13729	WorldPop
1065	Mara	Musoma Rural	Nyanja	Tegeruka	33.7129	-1.7668	10701	WorldPop
1066	Mara	Musoma Urban	Musoma Urban	Buhare	33.7787	-1.52297	10129	WorldPop
1067	Mara	Musoma Urban	Musoma Urban	Bweri	33.8272	-1.53329	25943	WorldPop
1068	Mara	Musoma Urban	Musoma Urban	Iringo	33.8106	-1.49976	5321	WorldPop
1069	Mara	Musoma Urban	Musoma Urban	Kamunyonge	33.8023	-1.50535	5004	WorldPop
1070	Mara	Musoma Urban	Musoma Urban	Kigera	33.798	-1.52903	21080	WorldPop
1071	Mara	Musoma Urban	Musoma Urban	Kitaji	33.8072	-1.50226	5464	GADM
1072	Mara	Musoma Urban	Musoma Urban	Makoko	33.7689	-1.50313	9888	WorldPop
1073	Mara	Musoma Urban	Musoma Urban	Mukendo	33.8023	-1.49143	2426	WorldPop
1074	Mara	Musoma Urban	Musoma Urban	Mwigobero	33.8102	-1.4966	2179	GADM
1075	Mara	Musoma Urban	Musoma Urban	Mwisenge	33.7905	-1.50626	13603	WorldPop
1076	Mara	Musoma Urban	Musoma Urban	Nyakato	33.8089	-1.52002	20419	WorldPop
1077	Mara	Musoma Urban	Musoma Urban	Nyamatare	33.7939	-1.51643	6527	WorldPop
1078	Mara	Musoma Urban	Musoma Urban	Nyasho	33.8032	-1.51171	6344	GADM
1079	Mara	Rorya	Girango	Bukwe	34.2604	-1.35956	9920	GADM
1080	Mara	Rorya	Girango	Kitembe	34.1759	-1.18751	9845	GADM
1081	Mara	Rorya	Girango	Koryo	34.2152	-1.31442	7652	GADM
1082	Mara	Rorya	Girango	Mirare	34.1883	-1.25816	12416	GADM
1083	Mara	Rorya	Luo-imbo	Nyathorogo	34.1291	-1.37239	14809	GADM
1084	Mara	Rorya	Luo-imbo	Rabuor	34.0317	-1.43427	11259	GADM
1085	Mara	Rorya	Nyancha	Kigunga	34.086	-1.2938	13824	GADM
1086	Mara	Rorya	Nyancha	Kirongo	34.0033	-1.32209	7250	GADM
1087	Mara	Rorya	Nyancha	Mkoma	34.0688	-1.18781	17132	GADM
1088	Mara	Rorya	Nyancha	Nyahongo	34.0191	-1.21639	18454	GADM
1089	Mara	Rorya	Nyancha	Nyamagaro	33.9068	-1.24957	17006	GADM
1090	Mara	Rorya	Nyancha	Nyamtinga	33.9613	-1.24504	11203	GADM
1091	Mara	Rorya	Suba	Kisumwa	34.1014	-1.46164	12447	GADM
1092	Mara	Rorya	Suba	Komuge	33.9504	-1.45696	13651	GADM
1093	Mara	Rorya	Suba	Kyang'ombe	33.8926	-1.36523	18438	GADM
1094	Mara	Rorya	Suba	Nyamunga	33.8412	-1.42915	13161	GADM
1095	Mara	Serengeti	Gurumeti	Ikoma	34.9199	-2.15955	6502	WorldPop
1096	Mara	Serengeti	Gurumeti	Issenye	34.3418	-2.04485	10161	WorldPop
1097	Mara	Serengeti	Gurumeti	Kyambahi	34.6199	-1.921	7022	WorldPop
1098	Mara	Serengeti	Gurumeti	Natta	34.487	-2.05787	12849	WorldPop
1099	Mara	Serengeti	Gurumeti	Rigicha	34.3537	-1.92177	9465	WorldPop
1100	Mara	Serengeti	Ikongoro	Kebanchabancha	34.5631	-1.67212	8241	WorldPop
1101	Mara	Serengeti	Ikongoro	Nyamatare	34.4507	-1.8546	5476	WorldPop
1102	Mara	Serengeti	Ikongoro	Nyambureti	34.3378	-1.83582	14158	WorldPop
1103	Mara	Serengeti	Ikongoro	Ring'wani	34.381	-1.72155	8785	WorldPop
1104	Mara	Serengeti	Ikongoro	Rung'bure	34.6133	-1.71768	9698	GADM
1105	Mara	Serengeti	Ngoreme	Busawe	34.3768	-1.59369	5532	WorldPop
1106	Mara	Serengeti	Ngoreme	Kenyamonta	34.2952	-1.67814	11336	WorldPop
1107	Mara	Serengeti	Ngoreme	Kisaka	34.4905	-1.53931	12534	WorldPop
1108	Mara	Serengeti	Rogoro	Kisangura	34.871	-1.81318	8506	WorldPop
1109	Mara	Serengeti	Rogoro	Machochwe	34.923	-1.66133	9871	GADM
1110	Mara	Serengeti	Rogoro	Manchira	34.7825	-1.90233	7888	WorldPop
1111	Mara	Serengeti	Rogoro	Mugumu Mjini	34.6725	-1.83658	10226	WorldPop
1112	Mara	Serengeti	Rogoro	Nyamoko	34.5963	-1.79687	8237	WorldPop
1113	Mara	Tarime	Girango	Goribe	34.2496	-1.16957	9915	WorldPop
1114	Mara	Tarime	Girango	Ikoma	34.3086	-1.17593	10397	WorldPop
1115	Mara	Tarime	Girango	Roche	34.1785	-1.11183	8728	WorldPop
1116	Mara	Tarime	Inano	Bumera	34.2928	-1.28714	9601	WorldPop
1117	Mara	Tarime	Inano	Manga	34.2435	-1.4343	7249	WorldPop
1118	Mara	Tarime	Inano	Nyandoto	34.3463	-1.3741	7893	WorldPop
1119	Mara	Tarime	Inchage	Binagi	34.449	-1.35398	9443	WorldPop
1120	Mara	Tarime	Inchage	Kibasuka	34.4537	-1.41723	15137	WorldPop
1121	Mara	Tarime	Inchage	Nyakonga	34.5646	-1.34262	6797	WorldPop
1122	Mara	Tarime	Inchage	Nyarero	34.5114	-1.36308	12331	WorldPop
1123	Mara	Tarime	Inchage	Tarime Mjini	34.3739	-1.33741	17280	GADM
1124	Mara	Tarime	Inchage	Turwa	34.3962	-1.35515	27238	WorldPop
1125	Mara	Tarime	Inchugu	Mwema	34.4021	-1.23708	10204	WorldPop
1126	Mara	Tarime	Inchugu	Pemba	34.5233	-1.30151	10844	WorldPop
1127	Mara	Tarime	Inchugu	Sirari	34.4698	-1.25803	15917	WorldPop
1128	Mara	Tarime	Inchugu	Susuni	34.3514	-1.23578	10381	WorldPop
1129	Mara	Tarime	Ingwe	Gorong'a	34.6568	-1.48813	11062	WorldPop
1130	Mara	Tarime	Ingwe	Kemambo	34.5618	-1.49134	13338	WorldPop
1131	Mara	Tarime	Ingwe	Matongo	34.5003	-1.47694	19176	WorldPop
1132	Mara	Tarime	Ingwe	Muriba	34.6428	-1.37565	10861	WorldPop
1133	Mara	Tarime	Ingwe	Nyamwaga	34.6006	-1.37084	10966	WorldPop
1134	Mara	Tarime	Ingwe	Nyanungu	34.6844	-1.39131	11272	WorldPop
1135	Mara	Tarime	Ingwe	Nyarokoba	34.6028	-1.44838	15670	WorldPop
1136	Mara	Tarime	Nyancha	Bukura	34.106	-1.10661	15228	WorldPop
1137	Mara	Tarime	Nyancha	Tai	34.0417	-1.12391	12506	WorldPop
1138	Mbeya	Chunya	Kipembawe	Kambikatoto	33.3548	-7.11631	7091	WorldPop
1139	Mbeya	Chunya	Kipembawe	Lupa tingatinga	33.2335	-7.99274	12835	GADM
1140	Mbeya	Chunya	Kipembawe	Luwalaje	33.5213	-7.98429	4305	WorldPop
1141	Mbeya	Chunya	Kipembawe	Mafyeko	33.3801	-7.48343	9409	WorldPop
1142	Mbeya	Chunya	Kipembawe	Mamba	33.2142	-8.14365	15462	WorldPop
1143	Mbeya	Chunya	Kipembawe	Matwiga	33.3719	-7.80341	8939	WorldPop
1144	Mbeya	Chunya	Kipembawe	Mtanila	33.2919	-7.92778	8711	WorldPop
1145	Mbeya	Chunya	Kiwanja	Chalangwa	33.5776	-8.55782	8013	WorldPop
1146	Mbeya	Chunya	Kiwanja	Chokaa	33.4394	-8.43967	15227	WorldPop
1147	Mbeya	Chunya	Kiwanja	Ifumbo	33.2831	-8.70353	6541	WorldPop
1148	Mbeya	Chunya	Kiwanja	Itewe	33.3443	-8.54447	8341	GADM
1149	Mbeya	Chunya	Kiwanja	Makongorosi	33.1843	-8.40031	18116	WorldPop
1150	Mbeya	Chunya	Kiwanja	Mbugani	33.4338	-8.57517	8734	WorldPop
1151	Mbeya	Chunya	Kwimba	Gua	32.4702	-7.76927	6533	WorldPop
1152	Mbeya	Chunya	Kwimba	Kapalala	32.6856	-8.08528	8089	WorldPop
1153	Mbeya	Chunya	Kwimba	Mbangala	32.9894	-8.4285	5622	WorldPop
1154	Mbeya	Chunya	Kwimba	Mkwajuni	33.078	-8.49497	15292	WorldPop
1155	Mbeya	Chunya	Kwimba	Ngwala	32.7899	-7.6869	3017	WorldPop
1156	Mbeya	Chunya	Songwe	Galula	32.9668	-8.62489	8440	WorldPop
1157	Mbeya	Chunya	Songwe	Kanga	33.1169	-8.60922	9430	WorldPop
1158	Mbeya	Chunya	Songwe	Mbuyuni	33.0116	-8.55199	17318	WorldPop
1159	Mbeya	Chunya	Songwe	Namkukwe	32.7538	-8.54718	14323	WorldPop
1160	Mbeya	Chunya	Songwe	Totowe	32.8532	-8.56503	11643	WorldPop
1161	Mbeya	Ileje	Bulyambya	Bupigu	33.3367	-9.47045	6145	WorldPop
1162	Mbeya	Ileje	Bulyambya	Chitete	33.058	-9.39457	8673	WorldPop
1163	Mbeya	Ileje	Bulyambya	Ibaba	33.3655	-9.37615	8058	GADM
1164	Mbeya	Ileje	Bulyambya	Isongole	33.1725	-9.4745	9893	WorldPop
1165	Mbeya	Ileje	Bulyambya	Itale	33.3099	-9.27845	7609	WorldPop
1166	Mbeya	Ileje	Bulyambya	Itumba	33.1686	-9.38194	10186	WorldPop
1167	Mbeya	Ileje	Bulyambya	Mbebe	32.9508	-9.33357	9282	WorldPop
1168	Mbeya	Ileje	Bulyambya	Ndola	33.2377	-9.32579	6820	WorldPop
1169	Mbeya	Ileje	Bundali	Ikinga	33.5906	-9.51848	7824	WorldPop
1170	Mbeya	Ileje	Bundali	Kafule	33.4992	-9.53073	7450	WorldPop
1171	Mbeya	Ileje	Bundali	Lubanda	33.4774	-9.35435	8582	WorldPop
1172	Mbeya	Ileje	Bundali	Luswisi	33.5292	-9.34789	4632	WorldPop
1173	Mbeya	Ileje	Bundali	Malangali	33.4512	-9.52203	6485	WorldPop
1174	Mbeya	Ileje	Bundali	Ngulilo	33.4465	-9.24245	4659	WorldPop
1175	Mbeya	Ileje	Bundali	Ngulugulu	33.5505	-9.42411	4927	WorldPop
1176	Mbeya	Ileje	Bundali	Sange	33.4966	-9.4067	4757	WorldPop
1177	Mbeya	Kyela	Ntebela	Ikama	33.8836	-9.51514	4724	WorldPop
1178	Mbeya	Kyela	Ntebela	Ipande	33.8214	-9.48127	8081	WorldPop
1179	Mbeya	Kyela	Ntebela	Ipinda	33.8847	-9.45818	20847	GADM
1180	Mbeya	Kyela	Ntebela	Lusungo	33.9561	-9.49963	6354	WorldPop
1181	Mbeya	Kyela	Ntebela	Makwale	33.9351	-9.44592	12654	WorldPop
1182	Mbeya	Kyela	Ntebela	Matema	34.0044	-9.45602	17103	WorldPop
1183	Mbeya	Kyela	Ntebela	Mwaya	33.8852	-9.54824	11651	GADM
1184	Mbeya	Kyela	Unyakyusa	Bujonde	33.9243	-9.62452	7528	WorldPop
1185	Mbeya	Kyela	Unyakyusa	Busole	33.7556	-9.52758	9246	WorldPop
1186	Mbeya	Kyela	Unyakyusa	Ikolo	33.8425	-9.60686	5140	WorldPop
1187	Mbeya	Kyela	Unyakyusa	Kajunjumele	33.9191	-9.59969	8240	WorldPop
1188	Mbeya	Kyela	Unyakyusa	Katumbasongwe	33.8575	-9.6453	13895	GADM
1189	Mbeya	Kyela	Unyakyusa	Kyela Mjini	33.87	-9.5981	47389	WorldPop
1190	Mbeya	Kyela	Unyakyusa	Ngana	33.7115	-9.53364	7944	WorldPop
1191	Mbeya	Kyela	Unyakyusa	Ngonga	33.9248	-9.66272	8310	WorldPop
1192	Mbeya	Mbarali	Ilongo	Chimala	34.0302	-8.8187	16633	WorldPop
1193	Mbeya	Mbarali	Ilongo	Igurusi	33.8408	-8.809	22296	WorldPop
1194	Mbeya	Mbarali	Ilongo	Mahongole	33.7286	-8.73718	11744	WorldPop
1195	Mbeya	Mbarali	Ilongo	Msangaji	34.1581	-8.21937	15770	WorldPop
1196	Mbeya	Mbarali	Ilongo	Ruiwa	33.6592	-8.7217	15867	WorldPop
1197	Mbeya	Mbarali	Ilongo	Utengule Usangu	33.9408	-8.4949	15407	GADM
1198	Mbeya	Mbarali	Rujewa	Madibira	34.7602	-8.22198	24742	WorldPop
1199	Mbeya	Mbarali	Rujewa	Mapogoro	34.1663	-8.74408	24754	WorldPop
1200	Mbeya	Mbarali	Rujewa	Mawindi	34.5287	-8.64394	9917	WorldPop
1201	Mbeya	Mbarali	Rujewa	Rujewa	34.3668	-8.69291	29473	WorldPop
1202	Mbeya	Mbarali	Rujewa	Ubaruku	34.2991	-8.65919	29197	WorldPop
1203	Mbeya	Mbeya Rural	Isangati	Ilembo	33.3665	-9.23233	17391	WorldPop
1204	Mbeya	Mbeya Rural	Isangati	Isuto	33.2804	-9.10122	13958	WorldPop
1205	Mbeya	Mbeya Rural	Isangati	Iwiji	33.2193	-9.22225	15056	WorldPop
1206	Mbeya	Mbeya Rural	Isangati	Iyunga Mapinduzi	33.4129	-9.0121	7377	WorldPop
1207	Mbeya	Mbeya Rural	Isangati	Santilya	33.3858	-9.1166	17578	WorldPop
1208	Mbeya	Mbeya Rural	Tembela	Ihango	33.4617	-8.77884	8342	WorldPop
1209	Mbeya	Mbeya Rural	Tembela	Ijombe	33.5819	-8.93539	10185	WorldPop
1210	Mbeya	Mbeya Rural	Tembela	Ilungu	33.7617	-8.93641	12095	WorldPop
1211	Mbeya	Mbeya Rural	Tembela	Inyala	33.6343	-8.86501	10544	WorldPop
1212	Mbeya	Mbeya Rural	Tembela	Tembela	33.6351	-8.95582	10710	WorldPop
1213	Mbeya	Mbeya Rural	Tembela	Ulenje	33.687	-8.94512	6946	WorldPop
1214	Mbeya	Mbeya Rural	Usongwe	Bonde la Songwe	33.261	-8.95979	18487	GADM
1215	Mbeya	Mbeya Rural	Usongwe	Igale	33.4873	-8.95123	10864	WorldPop
1216	Mbeya	Mbeya Rural	Usongwe	Ikukwa	33.2908	-8.77252	6024	WorldPop
1217	Mbeya	Mbeya Rural	Usongwe	Iwindi	33.3391	-8.97978	18397	WorldPop
1218	Mbeya	Mbeya Rural	Usongwe	Mshewe	33.1753	-8.77363	11241	WorldPop
1219	Mbeya	Mbeya Rural	Usongwe	Utengule Usongwe	33.348	-8.92968	41952	WorldPop
1220	Mbeya	Mbeya Urban	Iyunga	Forest	33.4439	-8.9081	6649	WorldPop
1221	Mbeya	Mbeya Urban	Iyunga	Iduda	33.5651	-8.93083	4157	WorldPop
1222	Mbeya	Mbeya Urban	Iyunga	Iganjo	33.556	-8.91643	8697	WorldPop
1223	Mbeya	Mbeya Urban	Iyunga	Igawilo	33.5506	-8.90216	17300	WorldPop
1224	Mbeya	Mbeya Urban	Iyunga	Ilomba	33.5015	-8.92163	34021	GADM
1225	Mbeya	Mbeya Urban	Iyunga	Itezi	33.5311	-8.89552	18445	WorldPop
1226	Mbeya	Mbeya Urban	Iyunga	Iwambi	33.3868	-8.92434	12387	WorldPop
1227	Mbeya	Mbeya Urban	Iyunga	Iyela	33.4589	-8.91913	31634	WorldPop
1228	Mbeya	Mbeya Urban	Iyunga	Iyunga	33.4107	-8.93369	15026	WorldPop
1229	Mbeya	Mbeya Urban	Iyunga	Kalobe	33.4233	-8.91593	13180	WorldPop
1230	Mbeya	Mbeya Urban	Iyunga	Maanga	33.4568	-8.90457	6881	GADM
1231	Mbeya	Mbeya Urban	Iyunga	Mabatini	33.4273	-8.9081	7415	WorldPop
1232	Mbeya	Mbeya Urban	Iyunga	Mbalizi Road	33.4436	-8.8995	6045	GADM
1233	Mbeya	Mbeya Urban	Iyunga	Mwakibete	33.4831	-8.92348	23319	WorldPop
1234	Mbeya	Mbeya Urban	Iyunga	Mwansanga	33.505	-8.96088	1803	GADM
1235	Mbeya	Mbeya Urban	Iyunga	Nsalaga	33.5489	-8.88514	18993	WorldPop
1236	Mbeya	Mbeya Urban	Iyunga	Nzovwe	33.4347	-8.92006	22898	WorldPop
1237	Mbeya	Mbeya Urban	Iyunga	Sinde	33.4523	-8.89976	7014	WorldPop
1238	Mbeya	Mbeya Urban	Iyunga	Tembela	33.4887	-8.94087	2334	WorldPop
1239	Mbeya	Mbeya Urban	Iyunga	Uyole	33.5375	-8.91185	11543	WorldPop
1240	Mbeya	Mbeya Urban	Ruanda	Ruanda	33.4647	-8.9081	21927	WorldPop
1241	Mbeya	Mbeya Urban	Sisimba	Ghana	33.43	-8.8871	4885	GADM
1242	Mbeya	Mbeya Urban	Sisimba	Iganzo	33.4614	-8.88758	14414	WorldPop
1243	Mbeya	Mbeya Urban	Sisimba	Ilemi	33.4695	-8.89941	26841	WorldPop
1244	Mbeya	Mbeya Urban	Sisimba	Isanga	33.4523	-8.89143	11307	WorldPop
1245	Mbeya	Mbeya Urban	Sisimba	Isyesye	33.5089	-8.8989	7970	WorldPop
1246	Mbeya	Mbeya Urban	Sisimba	Itagano	33.4546	-8.84799	1751	GADM
1247	Mbeya	Mbeya Urban	Sisimba	Itende	33.395	-8.89943	3490	WorldPop
1248	Mbeya	Mbeya Urban	Sisimba	Itiji	33.4273	-8.89976	4231	WorldPop
1249	Mbeya	Mbeya Urban	Sisimba	Iziwa	33.397	-8.86916	3176	WorldPop
1250	Mbeya	Mbeya Urban	Sisimba	Maendeleo	33.4356	-8.89088	2868	WorldPop
1251	Mbeya	Mbeya Urban	Sisimba	Majengo	33.4316	-8.89253	3314	GADM
1252	Mbeya	Mbeya Urban	Sisimba	Mwansenkwa	33.4928	-8.86007	945	GADM
1253	Mbeya	Mbeya Urban	Sisimba	Nonde	33.4273	-8.89143	2488	WorldPop
1254	Mbeya	Mbeya Urban	Sisimba	Nsoho	33.4192	-8.87568	1819	WorldPop
1255	Mbeya	Mbeya Urban	Sisimba	Sisimba	33.4384	-8.89589	4112	WorldPop
1256	Mbeya	Mbozi	Igamba	Halungu	32.8192	-8.94724	27151	WorldPop
1257	Mbeya	Mbozi	Igamba	Igamba	32.9377	-8.98208	34822	WorldPop
1258	Mbeya	Mbozi	Igamba	Isansa	32.9806	-8.82292	42891	GADM
1259	Mbeya	Mbozi	Igamba	Itaka	32.7819	-8.80304	21032	GADM
1260	Mbeya	Mbozi	Igamba	Msia	32.8018	-9.02916	27361	WorldPop
1261	Mbeya	Mbozi	Igamba	Nambinzo	32.6893	-8.80465	25951	WorldPop
1262	Mbeya	Mbozi	Iyula	Iyula	33.163	-9.09659	30784	GADM
1263	Mbeya	Mbozi	Iyula	Mlangali	33.0643	-9.09856	19539	WorldPop
1264	Mbeya	Mbozi	Iyula	Myovizi	33.0532	-8.99648	15738	WorldPop
1265	Mbeya	Mbozi	Iyula	Ruanda	33.1432	-8.96063	8604	WorldPop
1266	Mbeya	Mbozi	Kamsamba	Chilulumo	32.3606	-8.61517	11177	WorldPop
1267	Mbeya	Mbozi	Kamsamba	Ivuna	32.5606	-8.51066	31254	GADM
1268	Mbeya	Mbozi	Kamsamba	Kamsamba	32.3448	-8.3761	17055	WorldPop
1269	Mbeya	Mbozi	Msangano	Chitete	32.4919	-8.81078	19431	WorldPop
1270	Mbeya	Mbozi	Msangano	Msangano	32.5812	-8.96873	15770	WorldPop
1271	Mbeya	Mbozi	Ndalambo	Chiwezi	32.7895	-9.23456	25060	WorldPop
1272	Mbeya	Mbozi	Ndalambo	Kapele	32.2188	-9.01924	11690	WorldPop
1273	Mbeya	Mbozi	Ndalambo	Myunga	32.241	-8.78533	11591	WorldPop
1274	Mbeya	Mbozi	Ndalambo	Ndalambo	32.4915	-9.08078	11693	WorldPop
1275	Mbeya	Mbozi	Ndalambo	Nkangamo	32.6512	-9.2348	12996	WorldPop
1276	Mbeya	Mbozi	Ndalambo	Tunduma	32.7742	-9.30343	97562	WorldPop
1277	Mbeya	Mbozi	Vwawa	Ihanda	32.8329	-9.14444	21355	WorldPop
1278	Mbeya	Mbozi	Vwawa	Isandula	32.8867	-9.21573	14549	WorldPop
1279	Mbeya	Mbozi	Vwawa	Mlowo	32.992	-9.06032	38016	WorldPop
1280	Mbeya	Mbozi	Vwawa	Nyimbili	33.0493	-9.24397	23903	WorldPop
1281	Mbeya	Mbozi	Vwawa	Vwawa	32.9338	-9.11002	56256	WorldPop
1282	Mbeya	Rungwe	Busokelo	Isange	33.8391	-9.18062	5790	GADM
1283	Mbeya	Rungwe	Busokelo	Itete	33.8702	-9.33001	9869	WorldPop
1284	Mbeya	Rungwe	Busokelo	kabula	33.7657	-9.27519	10271	GADM
1285	Mbeya	Rungwe	Busokelo	Kandete	33.7709	-9.14955	10284	WorldPop
1286	Mbeya	Rungwe	Busokelo	Kisegese	33.8903	-9.40094	5511	WorldPop
1287	Mbeya	Rungwe	Busokelo	Lufilyo	33.8973	-9.29157	6370	GADM
1288	Mbeya	Rungwe	Busokelo	Lupata	33.8194	-9.31664	9090	WorldPop
1289	Mbeya	Rungwe	Busokelo	Lutebe	33.7946	-9.09704	7111	GADM
1290	Mbeya	Rungwe	Busokelo	Lwangwa	33.8384	-9.25542	10668	WorldPop
1291	Mbeya	Rungwe	Busokelo	Mpondo	33.7766	-9.20395	8787	GADM
1292	Mbeya	Rungwe	Kisiba	Kisiba	33.761	-9.34298	6629	WorldPop
1293	Mbeya	Rungwe	pakati	Bujela	33.6965	-9.34891	5579	WorldPop
1294	Mbeya	Rungwe	pakati	Ilima	33.6656	-9.37638	6737	WorldPop
1295	Mbeya	Rungwe	pakati	Kambasegese	33.8206	-9.39882	12597	GADM
1296	Mbeya	Rungwe	pakati	Kisondela	33.6241	-9.37945	11070	WorldPop
1297	Mbeya	Rungwe	pakati	Masoko	33.6935	-9.29351	6136	WorldPop
1298	Mbeya	Rungwe	pakati	Masukulu	33.7575	-9.40303	5795	WorldPop
1299	Mbeya	Rungwe	pakati	Mpuguso	33.6518	-9.30667	13969	WorldPop
1300	Mbeya	Rungwe	Tukuyu Mjini	Bagamoyo	33.6359	-9.24363	3207	WorldPop
1301	Mbeya	Rungwe	Tukuyu Mjini	Bulyaga	33.6545	-9.24836	6393	WorldPop
1302	Mbeya	Rungwe	Ukukwa	Ikuti	33.5256	-9.29679	13035	WorldPop
1303	Mbeya	Rungwe	Ukukwa	Isongole	33.6039	-9.05406	18689	WorldPop
1304	Mbeya	Rungwe	Ukukwa	Katumba	33.6462	-9.22576	13895	WorldPop
1305	Mbeya	Rungwe	Ukukwa	Kinyala	33.4983	-9.09434	12871	WorldPop
1306	Mbeya	Rungwe	Ukukwa	Kiwira	33.556	-9.15828	25244	WorldPop
1307	Mbeya	Rungwe	Ukukwa	Kyimo	33.5985	-9.20133	14033	WorldPop
1308	Mbeya	Rungwe	Ukukwa	Lufingo	33.5803	-9.25603	17166	WorldPop
1309	Mbeya	Rungwe	Ukukwa	Malindo	33.631	-9.27523	5960	WorldPop
1310	Mbeya	Rungwe	Ukukwa	Nkunga	33.5102	-9.21314	16139	WorldPop
1311	Mbeya	Rungwe	Ukukwa	Suma	33.7088	-9.21726	6256	WorldPop
1312	Morogoro	Kilombero	Ifakara	Idete	36.4485	-8.1468	21648	WorldPop
1313	Morogoro	Kilombero	Ifakara	Ifakara	36.6912	-8.14567	55956	WorldPop
1314	Morogoro	Kilombero	Ifakara	Kibaoni	36.7205	-8.07568	28869	WorldPop
1315	Morogoro	Kilombero	Ifakara	Lumemo	36.6155	-8.0802	21599	GADM
1316	Morogoro	Kilombero	Kidatu	Kidatu	36.9978	-7.71431	32589	WorldPop
1317	Morogoro	Kilombero	Kidatu	Sanje	36.9249	-7.77522	11041	WorldPop
1318	Morogoro	Kilombero	Mang'ula	Kiberege	36.8411	-8.00337	22312	WorldPop
1319	Morogoro	Kilombero	Mang'ula	Kisawasawa	36.8848	-7.91078	9048	WorldPop
1320	Morogoro	Kilombero	Mang'ula	Mang'ula	36.9301	-7.85396	36176	WorldPop
1321	Morogoro	Kilombero	Mlimba	Chisano	35.8553	-8.62265	5737	WorldPop
1322	Morogoro	Kilombero	Mlimba	Masagati	35.692	-9.03497	7121	WorldPop
1323	Morogoro	Kilombero	Mlimba	Mlimba	35.7925	-8.82142	38108	WorldPop
1324	Morogoro	Kilombero	Mlimba	Uchindile	35.4433	-8.79435	2271	WorldPop
1325	Morogoro	Kilombero	Mlimba	Utengule	35.8527	-8.94462	10562	WorldPop
1326	Morogoro	Kilombero	Mngeta	Chita	36.0086	-8.54328	22663	WorldPop
1327	Morogoro	Kilombero	Mngeta	Mbingu	36.2464	-8.22621	22717	WorldPop
1328	Morogoro	Kilombero	Mngeta	Mchombe	36.1094	-8.35353	38651	WorldPop
1329	Morogoro	Kilombero	Mngeta	Mofu	36.3499	-8.30216	11722	WorldPop
1330	Morogoro	Kilosa	Gairo	Chakwale	37.0193	-6.0242	22603	WorldPop
1331	Morogoro	Kilosa	Gairo	Gairo	36.8717	-6.14893	33209	WorldPop
1332	Morogoro	Kilosa	Gairo	Iyogwe	37.3012	-6.07151	23286	GADM
1333	Morogoro	Kilosa	Gairo	Kibedya	36.9132	-6.09953	19369	WorldPop
1334	Morogoro	Kilosa	Gairo	Rubeho	36.8852	-6.28891	27577	WorldPop
1335	Morogoro	Kilosa	Kidete	Kidete	36.772	-6.66822	11329	WorldPop
1336	Morogoro	Kilosa	Kidete	Lumuma	36.6872	-6.82902	13221	WorldPop
1337	Morogoro	Kilosa	Kilosa	Kasiki	36.9849	-6.82857	5459	WorldPop
1338	Morogoro	Kilosa	Kilosa	Magomeni	36.9831	-6.84359	11998	WorldPop
1339	Morogoro	Kilosa	Kilosa	Mbumi	36.9939	-6.8331	4540	WorldPop
1340	Morogoro	Kilosa	Kilosa	Mkwatani	37.0036	-6.82821	12428	WorldPop
1341	Morogoro	Kilosa	Kimamba	Chanzuru	37.1363	-6.71256	12229	WorldPop
1342	Morogoro	Kilosa	Kimamba	Kimamba A	37.1342	-6.79012	6079	GADM
1343	Morogoro	Kilosa	Kimamba	Kimamba B	37.1394	-6.77632	5967	GADM
1344	Morogoro	Kilosa	Kimamba	Lumbiji	36.974	-6.61401	6891	GADM
1345	Morogoro	Kilosa	Kimamba	Rudewa	37.09	-6.60991	18352	WorldPop
1346	Morogoro	Kilosa	Magole	Berega	37.0976	-6.15851	11199	WorldPop
1347	Morogoro	Kilosa	Magole	Dumila	37.3151	-6.39233	21288	WorldPop
1348	Morogoro	Kilosa	Magole	Magole	37.4013	-6.43256	20954	WorldPop
1349	Morogoro	Kilosa	Magole	Magubike	37.1885	-6.22913	10274	WorldPop
1350	Morogoro	Kilosa	Magole	Mamboya	37.0077	-6.21478	28710	WorldPop
1351	Morogoro	Kilosa	Magole	Msowero	37.1875	-6.54478	29361	WorldPop
1352	Morogoro	Kilosa	Masanze	Kilangali	37.0776	-6.96417	10679	WorldPop
1353	Morogoro	Kilosa	Masanze	Mabwerebwere	37.1057	-6.8332	7155	WorldPop
1354	Morogoro	Kilosa	Masanze	Masanze	36.9206	-6.8612	7890	WorldPop
1355	Morogoro	Kilosa	Mikumi	Kidodi	36.9954	-7.62134	9106	WorldPop
1356	Morogoro	Kilosa	Mikumi	Kisanga	36.7471	-7.2975	14311	WorldPop
1357	Morogoro	Kilosa	Mikumi	Malolo	36.5672	-7.35091	10750	WorldPop
1358	Morogoro	Kilosa	Mikumi	Ruhembe	37.1391	-7.66656	15198	GADM
1359	Morogoro	Kilosa	Mikumi	Uleling'ombe	36.5779	-7.10652	4095	WorldPop
1360	Morogoro	Kilosa	Mikumi	Vidunda	36.8825	-7.55716	11698	WorldPop
1361	Morogoro	Kilosa	Nongwe	Chagongwe	36.8987	-6.39356	11302	WorldPop
1362	Morogoro	Kilosa	Nongwe	Chanjale	36.8875	-6.49053	10108	WorldPop
1363	Morogoro	Kilosa	Nongwe	Mandege	36.9963	-6.38037	8382	WorldPop
1364	Morogoro	Kilosa	Ulaya	Ulaya	36.9278	-7.10459	17354	WorldPop
1365	Morogoro	Kilosa	Ulaya	Zombo	36.8617	-6.96223	9982	WorldPop
1366	Morogoro	Morogoro	Bwakila	Bwakila Chini	37.8342	-7.40222	13718	GADM
1367	Morogoro	Morogoro	Bwakila	Bwakila Juu	37.6996	-7.28818	5976	GADM
1368	Morogoro	Morogoro	Bwakila	Kisaki	37.6715	-7.57392	13510	GADM
1369	Morogoro	Morogoro	Bwakila	Mngazi	37.6436	-7.39228	9528	GADM
1370	Morogoro	Morogoro	Bwakila	Singisa	37.6015	-7.28931	11493	GADM
1371	Morogoro	Morogoro	Matombo	Kibogwa	37.6716	-6.97823	7986	GADM
1372	Morogoro	Morogoro	Matombo	Kibungo juu	37.6734	-7.08571	6304	GADM
1373	Morogoro	Morogoro	Matombo	Kisemu	37.7694	-7.06536	9137	GADM
1374	Morogoro	Morogoro	Matombo	Lundi	37.8345	-7.08017	9685	GADM
1375	Morogoro	Morogoro	Matombo	Mtombozi	37.7347	-7.12819	9215	GADM
1376	Morogoro	Morogoro	Matombo	Tawa	37.7532	-7.01582	11019	GADM
1377	Morogoro	Morogoro	Mikese	Mikese	37.9573	-6.71709	15569	GADM
1378	Morogoro	Morogoro	Mikese	Mkambalani	37.8737	-6.44424	11552	GADM
1379	Morogoro	Morogoro	Mkuyuni	Kinole	37.7683	-6.91516	11944	GADM
1380	Morogoro	Morogoro	Mkuyuni	Kiroka	37.8683	-6.85626	21853	GADM
1381	Morogoro	Morogoro	Mkuyuni	Mkuyuni	37.8305	-6.95618	17935	GADM
1382	Morogoro	Morogoro	Mkuyuni	Tegetero	37.719	-6.92242	6644	GADM
1383	Morogoro	Morogoro	Mvuha	Kassanga	37.7576	-7.19011	6558	GADM
1384	Morogoro	Morogoro	Mvuha	Kolero	37.7735	-7.27482	9301	GADM
1385	Morogoro	Morogoro	Mvuha	Mvuha	37.9089	-7.24059	14250	GADM
1386	Morogoro	Morogoro	Mvuha	Selambala	38.073	-7.21598	6861	GADM
1387	Morogoro	Morogoro	Ngerengere	Kidugalo	38.296	-6.868	9273	GADM
1388	Morogoro	Morogoro	Ngerengere	Mkulazi	38.2764	-7.11621	5065	GADM
1389	Morogoro	Morogoro	Ngerengere	Ngerengere	38.1759	-6.87205	11780	GADM
1390	Morogoro	Morogoro	Ngerengere	Tununguo	37.9867	-6.97572	7462	GADM
1391	Morogoro	Morogoro Urban	Morogoro Urban	Bigwa	37.7296	-6.82044	10149	WorldPop
1392	Morogoro	Morogoro Urban	Morogoro Urban	Boma	37.6725	-6.8341	8706	WorldPop
1393	Morogoro	Morogoro Urban	Morogoro Urban	Kichangani	37.6892	-6.81065	19166	WorldPop
1394	Morogoro	Morogoro Urban	Morogoro Urban	Kihonda	37.6423	-6.75392	44424	WorldPop
1395	Morogoro	Morogoro Urban	Morogoro Urban	Kilakala	37.6925	-6.8273	18345	WorldPop
1396	Morogoro	Morogoro Urban	Morogoro Urban	Kingo	37.6674	-6.82196	2944	GADM
1397	Morogoro	Morogoro Urban	Morogoro Urban	Kingolwira	37.7076	-6.78787	21953	WorldPop
1398	Morogoro	Morogoro Urban	Morogoro Urban	Mafiga	37.6434	-6.82845	13586	WorldPop
1399	Morogoro	Morogoro Urban	Morogoro Urban	Mazimbu	37.6167	-6.81249	72527	WorldPop
1400	Morogoro	Morogoro Urban	Morogoro Urban	Mbuyuni	37.652	-6.85025	11786	WorldPop
1401	Morogoro	Morogoro Urban	Morogoro Urban	Mji Mkuu	37.662	-6.82963	4612	GADM
1402	Morogoro	Morogoro Urban	Morogoro Urban	Mji Mpya	37.6636	-6.81643	7359	WorldPop
1403	Morogoro	Morogoro Urban	Morogoro Urban	Mlimani	37.6661	-6.8497	4893	WorldPop
1404	Morogoro	Morogoro Urban	Morogoro Urban	Mwembesongo	37.6556	-6.79145	43571	WorldPop
1405	Morogoro	Morogoro Urban	Morogoro Urban	Mzinga	37.6314	-6.8744	7452	WorldPop
1406	Morogoro	Morogoro Urban	Morogoro Urban	Sabasaba	37.6606	-6.82476	2339	WorldPop
1407	Morogoro	Morogoro Urban	Morogoro Urban	Sultan Area	37.6577	-6.8288	2604	GADM
1408	Morogoro	Morogoro Urban	Morogoro Urban	Uwanja wa Ndege	37.6391	-6.80379	12203	WorldPop
1409	Morogoro	Morogoro Urban	Morogoro Urban	Uwanja wa Taifa	37.6404	-6.81643	7247	WorldPop
1410	Morogoro	Mvomero	Mgeta	Bunduki	37.6069	-7.04002	7136	WorldPop
1411	Morogoro	Mvomero	Mgeta	Kikeo	37.5298	-7.15349	14518	WorldPop
1412	Morogoro	Mvomero	Mgeta	Tchenzema	37.584	-7.10818	11229	WorldPop
1413	Morogoro	Mvomero	Mlali	Doma	37.3226	-7.0938	13041	WorldPop
1414	Morogoro	Mvomero	Mlali	Langali	37.5554	-7.05864	8610	WorldPop
1415	Morogoro	Mvomero	Mlali	Melela	37.3899	-6.92192	11518	WorldPop
1416	Morogoro	Mvomero	Mlali	Mlali	37.5217	-6.98235	23320	WorldPop
1417	Morogoro	Mvomero	Mlali	Mzumbe	37.564	-6.89155	19056	WorldPop
1418	Morogoro	Mvomero	Mvomero	Hembeti	37.5275	-6.25853	21057	WorldPop
1419	Morogoro	Mvomero	Mvomero	Kibati	37.4654	-5.93396	22628	WorldPop
1420	Morogoro	Mvomero	Mvomero	Maskati	37.4388	-6.10561	14396	WorldPop
1421	Morogoro	Mvomero	Mvomero	Mvomero	37.4895	-6.38333	37321	WorldPop
1422	Morogoro	Mvomero	Turiani	Diongoya	37.6248	-6.09887	21017	WorldPop
1423	Morogoro	Mvomero	Turiani	Kanga	37.7605	-6.02688	21018	WorldPop
1424	Morogoro	Mvomero	Turiani	Mhonda	37.5582	-6.09474	20354	WorldPop
1425	Morogoro	Mvomero	Turiani	Mtibwa	37.6627	-6.17344	31382	WorldPop
1426	Morogoro	Mvomero	Turiani	Sungaji	37.5837	-6.1668	14508	WorldPop
1427	Morogoro	Ulanga	Lupiro	Iragua	36.4616	-8.47405	17806	GADM
1428	Morogoro	Ulanga	Lupiro	Kichangani	36.8075	-8.45854	6195	WorldPop
1429	Morogoro	Ulanga	Lupiro	Lupiro	36.6183	-8.37069	16329	WorldPop
1430	Morogoro	Ulanga	Lupiro	Minepa	36.6865	-8.23266	16267	WorldPop
1431	Morogoro	Ulanga	Malinyi	Biro	36.0299	-8.92179	7124	WorldPop
1432	Morogoro	Ulanga	Malinyi	Kilosa Mpepo	36.0345	-9.17825	3253	WorldPop
1433	Morogoro	Ulanga	Malinyi	Malinyi	36.1383	-8.9083	31249	WorldPop
1434	Morogoro	Ulanga	Malinyi	Ngoheranga	36.0741	-9.00885	7335	WorldPop
1435	Morogoro	Ulanga	Mtimbira	Itete	36.3952	-8.64145	20755	WorldPop
1436	Morogoro	Ulanga	Mtimbira	Mtimbira	36.3978	-8.76111	16000	WorldPop
1437	Morogoro	Ulanga	Mtimbira	Sofi	36.2812	-8.88255	14084	WorldPop
1438	Morogoro	Ulanga	Mtimbira	Usangule	36.3055	-8.78088	14402	WorldPop
1439	Morogoro	Ulanga	Mwaya	Chirombola	36.7447	-8.88865	5870	WorldPop
1440	Morogoro	Ulanga	Mwaya	Euga	36.7625	-8.96997	4598	WorldPop
1441	Morogoro	Ulanga	Mwaya	Ilonga	36.6009	-9.40931	12143	GADM
1442	Morogoro	Ulanga	Mwaya	Lukande	37.0227	-8.73389	2897	WorldPop
1443	Morogoro	Ulanga	Mwaya	Mbuga	37.0674	-9.11727	8212	WorldPop
1444	Morogoro	Ulanga	Mwaya	Mwaya	36.8122	-8.93766	8763	WorldPop
1445	Morogoro	Ulanga	Mwaya	Ruaha	36.6843	-8.8769	8745	WorldPop
1446	Morogoro	Ulanga	Mwaya	Sali	36.6926	-8.97144	4932	WorldPop
1447	Morogoro	Ulanga	Vigoi	Isongo	36.7656	-8.7003	7981	GADM
1448	Morogoro	Ulanga	Vigoi	Mahenge	36.7164	-8.68465	9523	WorldPop
1449	Morogoro	Ulanga	Vigoi	Msogezi	36.6405	-8.63392	6288	WorldPop
1450	Morogoro	Ulanga	Vigoi	Vigoi	36.6693	-8.71506	14452	WorldPop
1451	Mtwara	Masasi	Chikundi	Chigungu	38.9169	-10.5756	17495	GADM
1452	Mtwara	Masasi	Chikundi	Chiwata	39.0065	-10.6174	5654	WorldPop
1453	Mtwara	Masasi	Chikundi	Mwena	39.009	-10.5064	27908	WorldPop
1454	Mtwara	Masasi	Chikundi	Nanganga	39.1416	-10.4601	16655	GADM
1455	Mtwara	Masasi	Chiugutwa	Chiugutwa	38.9583	-10.8982	13676	GADM
1456	Mtwara	Masasi	Chiugutwa	Lipumburu	38.9013	-11.0057	7266	WorldPop
1457	Mtwara	Masasi	Chiugutwa	Mbuyuni	39.0468	-10.9025	8394	WorldPop
1458	Mtwara	Masasi	Chiungutwa	Nanjota	38.9883	-10.8108	9094	WorldPop
1459	Mtwara	Masasi	Lisekese	Lisekese	38.7361	-10.7451	9095	WorldPop
1460	Mtwara	Masasi	Lisekese	Lukulendi	38.7386	-10.5898	17060	GADM
1461	Mtwara	Masasi	Lisekese	Marika	38.9013	-10.7923	11175	WorldPop
1462	Mtwara	Masasi	Lisekese	Masasi	38.8132	-10.7297	2293	WorldPop
1463	Mtwara	Masasi	Lisekese	Mpindimbi	38.9302	-10.6864	12861	WorldPop
1464	Mtwara	Masasi	Lisekese	Namajani	38.6389	-10.7354	13739	WorldPop
1465	Mtwara	Masasi	Lisekese	Namatutwe	38.5187	-10.6952	14122	WorldPop
1466	Mtwara	Masasi	Lulindi	Lulindi	39.1257	-10.8531	8578	WorldPop
1467	Mtwara	Masasi	Lulindi	Mkululu	39.0943	-10.7943	8105	WorldPop
1468	Mtwara	Masasi	Lulindi	Mkundi	39.0638	-10.7489	5510	WorldPop
1469	Mtwara	Masasi	Lulindi	Namalenga	39.1322	-10.9105	11507	WorldPop
1470	Mtwara	Masasi	Mchauru	Mchauru	39.1453	-11.0409	10887	WorldPop
1471	Mtwara	Masasi	Mchauru	Mnavira	39.2798	-11.0599	11674	WorldPop
1472	Mtwara	Masasi	Mchauru	Sindano	39.0657	-11.0514	5485	WorldPop
1473	Mtwara	Mtwara Rural	Dihimba	Dihimba	39.9626	-10.3827	6911	WorldPop
1474	Mtwara	Mtwara Rural	Dihimba	Mnima	39.7829	-10.4549	12365	WorldPop
1475	Mtwara	Mtwara Rural	Kitaya	Chawi	40.1285	-10.5679	6644	WorldPop
1476	Mtwara	Mtwara Rural	Kitaya	Kiromba	40.0152	-10.6849	4766	WorldPop
1477	Mtwara	Mtwara Rural	Kitaya	Kitaya	40.1449	-10.6648	8542	WorldPop
1478	Mtwara	Mtwara Rural	Kitaya	Mahurunga	40.3333	-10.497	8214	WorldPop
1479	Mtwara	Mtwara Rural	Mayanga	Mayanga	40.0602	-10.3358	9528	WorldPop
1480	Mtwara	Mtwara Rural	Mayanga	Naumbu	40.0618	-10.2007	9745	WorldPop
1481	Mtwara	Mtwara Rural	Mpapura	Kitere	39.7913	-10.3384	10270	WorldPop
1482	Mtwara	Mtwara Rural	Mpapura	Ndumbwe	39.9547	-10.2565	6232	WorldPop
1483	Mtwara	Mtwara Rural	Nanyamba	Mtiniko	39.9101	-10.5999	7423	WorldPop
1484	Mtwara	Mtwara Rural	Nanyamba	Namtumbuka	39.9142	-10.7578	8163	WorldPop
1485	Mtwara	Mtwara Rural	Nanyamba	Nanyamba	39.8334	-10.6937	13320	WorldPop
1486	Mtwara	Mtwara Rural	Nanyamba	Nitekela	39.7294	-10.6424	9664	WorldPop
1487	Mtwara	Mtwara Rural	Nanyamba	Njengwa	39.7525	-10.5721	10066	WorldPop
1488	Mtwara	Mtwara Rural	Ziwani	Madimba	40.3428	-10.3808	13139	WorldPop
1489	Mtwara	Mtwara Rural	Ziwani	Nanguruwe	40.0949	-10.4589	6213	WorldPop
1490	Mtwara	Mtwara Rural	Ziwani	Ziwani	40.2345	-10.3373	8919	WorldPop
1491	Mtwara	Mtwara urban	Mikindani	Jangwani	40.0808	-10.3157	4215	GADM
1492	Mtwara	Mtwara urban	Mikindani	Kisungure	40.1077	-10.3009	1123	GADM
1493	Mtwara	Mtwara urban	Mikindani	Magengeni	40.1229	-10.302	1800	GADM
1494	Mtwara	Mtwara urban	Mikindani	Mitengo	40.1379	-10.2981	1600	GADM
1495	Mtwara	Mtwara urban	Mikindani	Mtonya	40.115	-10.2959	1912	GADM
1496	Mtwara	Mtwara urban	Mtwara urban	Chikongola	40.1837	-10.2879	14787	GADM
1497	Mtwara	Mtwara urban	Mtwara urban	Chuno	40.1615	-10.2708	8884	GADM
1498	Mtwara	Mtwara urban	Mtwara urban	Likombe	40.207	-10.3157	13302	GADM
1499	Mtwara	Mtwara urban	Mtwara urban	Majengo	40.191	-10.2827	3859	GADM
1500	Mtwara	Mtwara urban	Mtwara urban	Railway	40.2005	-10.2725	2789	GADM
1501	Mtwara	Mtwara urban	Mtwara urban	Shangani	40.1783	-10.2657	12896	GADM
1502	Mtwara	Mtwara urban	Mtwara urban	Ufukoni	40.1465	-10.3427	25011	GADM
1503	Mtwara	Mtwara urban	Mtwara urban	Vigaeni	40.1894	-10.2761	3673	GADM
1504	Mtwara	Nanyumbu	Lisekese	Maratani	38.6668	-10.9278	6668	GADM
1505	Mtwara	Nanyumbu	Lisekese	Mikangaula	38.5673	-10.8468	16848	GADM
1506	Mtwara	Nanyumbu	Lisekese	Nandete	38.7663	-10.9399	10067	GADM
1507	Mtwara	Nanyumbu	Nakopi	Lemasule	38.074	-10.9026	7656	GADM
1508	Mtwara	Nanyumbu	Nakopi	Likokona	38.2148	-10.9043	18629	GADM
1509	Mtwara	Nanyumbu	Nakopi	Napacho	38.1888	-11.1199	10092	GADM
1510	Mtwara	Nanyumbu	Nanyumbu	Chipuputa	38.3966	-11.0434	9926	GADM
1511	Mtwara	Nanyumbu	Nanyumbu	Masuguru	38.391	-11.3026	5945	GADM
1512	Mtwara	Nanyumbu	Nanyumbu	Mkonona	38.6844	-11.1753	8137	GADM
1513	Mtwara	Nanyumbu	Nanyumbu	Nangomba	38.443	-10.933	8178	GADM
1514	Mtwara	Nanyumbu	Nanyumbu	Nanyumbu	38.4926	-11.1683	10826	GADM
1515	Mtwara	Nanyumbu	Nanyumbu	Sengenya	38.2922	-10.8269	13479	GADM
1516	Mtwara	Newala	Chilangala	Chilangala	39.154	-10.5599	9675	WorldPop
1517	Mtwara	Newala	Chilangala	Mnyambe	39.188	-10.6378	7578	WorldPop
1518	Mtwara	Newala	Kitangari	Chiwonga	39.3723	-10.5778	5298	WorldPop
1519	Mtwara	Newala	Kitangari	Kitangari	39.3366	-10.6681	20802	WorldPop
1520	Mtwara	Newala	Kitangari	Malatu	39.235	-10.7321	6266	WorldPop
1521	Mtwara	Newala	Kitangari	Maputi	39.299	-10.6228	6421	WorldPop
1522	Mtwara	Newala	Kitangari	Mchemo	39.2965	-10.7448	8885	WorldPop
1523	Mtwara	Newala	Kitangari	Mtopwa	39.4075	-10.691	8477	WorldPop
1524	Mtwara	Newala	Newala	Chitekete	39.1891	-10.7779	3920	WorldPop
1525	Mtwara	Newala	Newala	Luchingu	39.2741	-10.9409	20740	WorldPop
1526	Mtwara	Newala	Newala	Makote	39.3388	-10.9351	9055	WorldPop
1527	Mtwara	Newala	Newala	Makukwe	39.3777	-10.793	6320	WorldPop
1528	Mtwara	Newala	Newala	Mcholi I	39.4295	-10.9879	11652	GADM
1529	Mtwara	Newala	Newala	Mcholi II	39.4049	-10.9194	6002	WorldPop
1530	Mtwara	Newala	Newala	Mkoma II	39.2933	-10.5013	2834	WorldPop
1531	Mtwara	Newala	Newala	Mkunya	39.3789	-10.9754	6363	WorldPop
1532	Mtwara	Newala	Newala	Mkwedu	39.3527	-10.8417	6436	WorldPop
1533	Mtwara	Newala	Newala	Mnekachi	39.2474	-10.8559	6130	WorldPop
1534	Mtwara	Newala	Newala	Namiyonga	39.32	-10.8518	6365	WorldPop
1535	Mtwara	Newala	Newala	Nanguruwe	39.3551	-11.0038	7413	WorldPop
1536	Mtwara	Tandahimba	Kitama	Kitama	39.7315	-10.7372	12859	WorldPop
1537	Mtwara	Tandahimba	Litehu	Chaume	39.4739	-10.6339	10085	WorldPop
1538	Mtwara	Tandahimba	Litehu	Luagala	39.4742	-10.5212	6653	WorldPop
1539	Mtwara	Tandahimba	Litehu	Lyenje	39.6183	-10.6594	3794	GADM
1540	Mtwara	Tandahimba	Litehu	Mkonjowano	39.5587	-10.5879	5226	GADM
1541	Mtwara	Tandahimba	Litehu	Mkwiti	39.3997	-10.375	4819	WorldPop
1542	Mtwara	Tandahimba	Litehu	Ngunja	39.412	-10.4511	9697	WorldPop
1543	Mtwara	Tandahimba	Mahuta	Chingungwe	39.435	-10.8142	7082	WorldPop
1544	Mtwara	Tandahimba	Mahuta	Lukokoda	39.5296	-10.872	5329	WorldPop
1545	Mtwara	Tandahimba	Mahuta	Mahuta	39.4288	-10.8745	5722	WorldPop
1546	Mtwara	Tandahimba	Mahuta	Mkundi	39.4925	-10.9376	8203	WorldPop
1547	Mtwara	Tandahimba	Mahuta	Mnyawa	39.5425	-10.9076	8152	WorldPop
1548	Mtwara	Tandahimba	Mdimba Mnyoma	Mdimba Mnyoma	39.4848	-10.742	8270	WorldPop
1549	Mtwara	Tandahimba	Michenjele	Michenjele	39.8603	-10.8036	6333	WorldPop
1550	Mtwara	Tandahimba	Mihambwe	Mihambwe	39.7972	-10.8413	10239	GADM
1551	Mtwara	Tandahimba	Milogodi	Milogodi	39.5636	-10.7347	4785	GADM
1552	Mtwara	Tandahimba	Namikupa	Maundo	39.6349	-10.9039	10232	WorldPop
1553	Mtwara	Tandahimba	Namikupa	Mkoreha	39.7441	-10.8555	10244	WorldPop
1554	Mtwara	Tandahimba	Namikupa	Namikupa	39.6236	-10.8382	8100	WorldPop
1555	Mtwara	Tandahimba	Namikupa	Naputa	39.6914	-10.8424	7671	WorldPop
1556	Mtwara	Tandahimba	Nanhyanga	Nanhyanga	39.5194	-10.8175	8531	WorldPop
1557	Mtwara	Tandahimba	Tandahimba	Tandahimba	39.6308	-10.7647	20569	WorldPop
1558	Mwanza	Geita	Bugando	Kagu	32.1165	-2.72452	24920	WorldPop
1559	Mwanza	Geita	Bugando	Nkome	32.0336	-2.5406	32726	WorldPop
1560	Mwanza	Geita	Bugando	Nzera	32.1664	-2.58537	20321	WorldPop
1561	Mwanza	Geita	Bugando	Senga	32.0397	-2.62383	22402	WorldPop
1562	Mwanza	Geita	Busanda	Bukoli	32.2758	-3.17227	16345	WorldPop
1563	Mwanza	Geita	Busanda	Busanda	32.0852	-3.01929	15490	WorldPop
1564	Mwanza	Geita	Busanda	Kamena	32.2892	-3.07466	21700	WorldPop
1565	Mwanza	Geita	Busanda	Lwamgasa	32.0867	-3.11199	29148	WorldPop
1566	Mwanza	Geita	Busanda	Nyakamwaga	32.1975	-3.00859	19618	WorldPop
1567	Mwanza	Geita	Busanda	Nyamalimbe	32.392	-3.13179	15761	WorldPop
1568	Mwanza	Geita	Busanda	Nyarugusu	32.1501	-3.17344	40588	WorldPop
1569	Mwanza	Geita	Butundwe	Bukondo	31.935	-2.70538	13371	WorldPop
1570	Mwanza	Geita	Butundwe	Chigunga	31.9901	-2.80884	27456	WorldPop
1571	Mwanza	Geita	Butundwe	Kaseme	31.963	-3.09458	24957	WorldPop
1572	Mwanza	Geita	Butundwe	Katoro	31.9448	-3.00222	70317	WorldPop
1573	Mwanza	Geita	Butundwe	Nyachiluluma	31.8834	-2.74699	19898	WorldPop
1574	Mwanza	Geita	Butundwe	Nyakagomba	31.9398	-2.86308	19206	WorldPop
1575	Mwanza	Geita	Geita	Ihanamilo	32.3393	-2.95857	9710	GADM
1576	Mwanza	Geita	Geita	Kalangalala	32.2422	-2.88219	99795	WorldPop
1577	Mwanza	Geita	Geita	Mtakuja	32.1404	-2.88561	25227	WorldPop
1578	Mwanza	Geita	Kasamwa	Bulela	32.5206	-2.88642	15269	WorldPop
1579	Mwanza	Geita	Kasamwa	Kamhanga	32.2826	-2.68448	16727	WorldPop
1580	Mwanza	Geita	Kasamwa	Kasamwa	32.4231	-2.82608	24461	WorldPop
1581	Mwanza	Geita	Kasamwa	Lubanga	32.4088	-2.65592	11980	WorldPop
1582	Mwanza	Geita	Msalala	Bukwimba	32.6078	-3.36409	17335	WorldPop
1583	Mwanza	Geita	Msalala	Kafita	32.5752	-3.25428	11846	WorldPop
1584	Mwanza	Geita	Msalala	Kakora	32.7212	-3.09676	16133	WorldPop
1585	Mwanza	Geita	Msalala	Kharumwa	32.6398	-3.19953	13480	WorldPop
1586	Mwanza	Geita	Msalala	Nyugwa	32.7296	-3.24517	12742	WorldPop
1587	Mwanza	Geita	Nyang'hwale	Busolwa	32.603	-2.9961	16894	WorldPop
1588	Mwanza	Geita	Nyang'hwale	Mwingiro	32.5106	-3.13781	8382	WorldPop
1589	Mwanza	Geita	Nyang'hwale	Nyang'hwale	32.6155	-3.08288	9355	WorldPop
1590	Mwanza	Geita	Nyang'hwale	Shabaka	32.4479	-2.97793	14341	WorldPop
1591	Mwanza	Ilemela	Ilemela	Bugogwe	32.9642	-2.41435	37312	GADM
1592	Mwanza	Ilemela	Ilemela	Buhongwa	32.9467	-2.62062	26681	WorldPop
1593	Mwanza	Ilemela	Ilemela	Buswelu	32.9789	-2.52044	22897	WorldPop
1594	Mwanza	Ilemela	Ilemela	Butimba	32.9181	-2.57283	46944	WorldPop
1595	Mwanza	Ilemela	Ilemela	Igoma	32.9958	-2.58272	56596	GADM
1596	Mwanza	Ilemela	Ilemela	Ilemela	32.9342	-2.47343	11966	WorldPop
1597	Mwanza	Ilemela	Ilemela	Mkolani	32.8876	-2.60997	32199	WorldPop
1598	Mwanza	Ilemela	Ilemela	Nyakato	32.9468	-2.53419	82348	WorldPop
1599	Mwanza	Ilemela	Ilemela	Pasiansi	32.9132	-2.48382	35723	WorldPop
1600	Mwanza	Ilemela	Ilemela	Sangabuye	32.9181	-2.59946	21116	WorldPop
1601	Mwanza	Kwimba	Ibindo	Iseni	33.5208	-2.69878	10349	WorldPop
1602	Mwanza	Kwimba	Ibindo	Lyoma	33.4314	-3.01732	12561	WorldPop
1603	Mwanza	Kwimba	Ibindo	Maligisu	33.5555	-2.76833	20788	WorldPop
1604	Mwanza	Kwimba	Ibindo	Malya	33.4881	-2.97423	15437	WorldPop
1605	Mwanza	Kwimba	Ibindo	Mwagi	33.4144	-2.75429	11325	WorldPop
1606	Mwanza	Kwimba	Ibindo	Mwandu	33.4612	-2.87644	11132	WorldPop
1607	Mwanza	Kwimba	Ibindo	Nyambiti	33.4173	-2.82592	13731	WorldPop
1608	Mwanza	Kwimba	Mwamashimba	Bupamwa	33.0613	-3.23244	17366	WorldPop
1609	Mwanza	Kwimba	Mwamashimba	Fukalo	33.1243	-3.19094	17534	WorldPop
1610	Mwanza	Kwimba	Mwamashimba	Kikubiji	33.1133	-3.37624	22032	WorldPop
1611	Mwanza	Kwimba	Mwamashimba	Mhande	33.0039	-3.29812	19629	WorldPop
1612	Mwanza	Kwimba	Mwamashimba	Mwamala	33.2135	-3.22845	10582	WorldPop
1613	Mwanza	Kwimba	Ngudu	Igongwa	33.2424	-2.98097	11705	WorldPop
1614	Mwanza	Kwimba	Ngudu	Mwang'halanga	33.3541	-3.04212	11099	WorldPop
1615	Mwanza	Kwimba	Ngudu	Ngudu	33.3425	-2.95753	27630	WorldPop
1616	Mwanza	Kwimba	Ngulla	Bungulwa	33.2987	-2.77444	10361	WorldPop
1617	Mwanza	Kwimba	Ngulla	Mantare	33.2429	-2.6945	11599	WorldPop
1618	Mwanza	Kwimba	Ngulla	Mwabomba	33.354	-2.70067	10096	WorldPop
1619	Mwanza	Kwimba	Ngulla	Ngulla	33.2937	-2.69864	12692	GADM
1620	Mwanza	Kwimba	Ngulla	Sumve	33.2186	-2.77676	16436	WorldPop
1621	Mwanza	Kwimba	Ngulla	Wala	33.3272	-2.86621	17190	WorldPop
1622	Mwanza	Kwimba	Nyamilama	Hungumalwa	33.3099	-3.20315	16508	WorldPop
1623	Mwanza	Kwimba	Nyamilama	Mwakilyambiti	33.3719	-3.17616	16079	WorldPop
1624	Mwanza	Kwimba	Nyamilama	Ng'hundi	33.2676	-3.05943	9255	WorldPop
1625	Mwanza	Kwimba	Nyamilama	Nyamilama	33.4085	-3.11651	7611	WorldPop
1626	Mwanza	Magu	Busega	Badugu	33.642	-2.44709	13571	WorldPop
1627	Mwanza	Magu	Busega	Kabita	33.6495	-2.34224	22772	WorldPop
1628	Mwanza	Magu	Busega	Kiloleli	33.4814	-2.45831	19396	GADM
1629	Mwanza	Magu	Busega	Mwananyili	33.5528	-2.40722	15224	GADM
1630	Mwanza	Magu	Busega	Nyaluhande	33.606	-2.5055	9688	WorldPop
1631	Mwanza	Magu	Busega	Shigala	33.6886	-2.38939	12974	WorldPop
1632	Mwanza	Magu	Itumbili	Lubugo	33.4961	-2.53395	14858	GADM
1633	Mwanza	Magu	Itumbili	Magu Mjini	33.4435	-2.59103	23822	WorldPop
1634	Mwanza	Magu	Itumbili	Mwamabanza	33.4076	-2.67497	7380	WorldPop
1635	Mwanza	Magu	Itumbili	Nyigogo	33.4084	-2.60634	25202	WorldPop
1636	Mwanza	Magu	Itumbili	Sukuma	33.4928	-2.63237	18599	WorldPop
1637	Mwanza	Magu	Kahangara	Kahangara	33.3443	-2.57463	19378	WorldPop
1638	Mwanza	Magu	Kahangara	Kitongo Sima	33.2548	-2.53138	13540	GADM
1639	Mwanza	Magu	Kahangara	Mwamanga	33.2474	-2.61205	12847	WorldPop
1640	Mwanza	Magu	Kahangara	Nyanguge	33.1934	-2.5429	14449	WorldPop
1641	Mwanza	Magu	Kivukoni	Igalukilo	33.7739	-2.40047	12421	WorldPop
1642	Mwanza	Magu	Kivukoni	Kalemela	33.8044	-2.25892	10928	GADM
1643	Mwanza	Magu	Kivukoni	Malili	33.8016	-2.45391	17084	WorldPop
1644	Mwanza	Magu	Kivukoni	Mkula	33.8772	-2.31387	16821	WorldPop
1645	Mwanza	Magu	Kivukoni	Ngasamo	33.8645	-2.45337	18935	WorldPop
1646	Mwanza	Magu	Ndagalu	Ng'haya	33.5865	-2.62278	20024	WorldPop
1647	Mwanza	Magu	Ndagalu	Nkungulu	33.6898	-2.70072	23539	WorldPop
1648	Mwanza	Magu	Ndagalu	Shishani	33.0852	-2.40741	15302	WorldPop
1649	Mwanza	Magu	Sanjo	Bujashi	33.0647	-2.48877	12881	WorldPop
1650	Mwanza	Magu	Sanjo	Kisesa	33.059	-2.5629	30486	WorldPop
1651	Mwanza	Magu	Sanjo	Kongolo	33.1265	-2.47532	14264	WorldPop
1652	Mwanza	Magu	Sanjo	Lutale	33.0418	-2.40168	12307	WorldPop
1653	Mwanza	Missungwi	Inonelwa	Buhingo	32.9999	-3.0573	13871	GADM
1654	Mwanza	Missungwi	Inonelwa	Busongo	32.9276	-3.06966	9022	GADM
1655	Mwanza	Missungwi	Inonelwa	Kasololo	33.0243	-2.95078	15896	GADM
1656	Mwanza	Missungwi	Inonelwa	Kijima	33.1301	-3.0694	12034	GADM
1657	Mwanza	Missungwi	Inonelwa	Misasi	33.0609	-3.01193	16574	GADM
1658	Mwanza	Missungwi	Inonelwa	Nhundulu	32.8979	-3.22912	20236	GADM
1659	Mwanza	Missungwi	Inonelwa	Shilalo	33.0543	-3.12003	13205	GADM
1660	Mwanza	Missungwi	Mbarika	Ilujamate	32.8467	-3.04183	15195	GADM
1661	Mwanza	Missungwi	Mbarika	Lubiri	32.8121	-3.15001	5572	GADM
1662	Mwanza	Missungwi	Mbarika	Mbarika	32.8697	-2.88355	15216	GADM
1663	Mwanza	Missungwi	Mbarika	Sumbugu	32.958	-2.90699	14100	GADM
1664	Mwanza	Missungwi	Missungwi	Igokelo	33.032	-2.79567	18305	GADM
1665	Mwanza	Missungwi	Missungwi	Koromije	33.1514	-2.72524	13686	GADM
1666	Mwanza	Missungwi	Missungwi	Missungwi	33.1334	-2.90613	30728	GADM
1667	Mwanza	Missungwi	Missungwi	Mwaniko	33.2222	-2.85776	8144	GADM
1668	Mwanza	Missungwi	Usagara	Bulemeji	32.986	-2.74932	9387	GADM
1669	Mwanza	Missungwi	Usagara	Idetemya	32.9357	-2.70064	15387	GADM
1670	Mwanza	Missungwi	Usagara	Kanyelele	33.1261	-2.65088	14371	GADM
1671	Mwanza	Missungwi	Usagara	Ukiriguru	33.052	-2.70845	10271	GADM
1672	Mwanza	Missungwi	Usagara	Usagara	33.0043	-2.65975	15037	GADM
1673	Mwanza	Nyamagana	Nyamagana	Igogo	32.9188	-2.5401	27303	WorldPop
1674	Mwanza	Nyamagana	Nyamagana	Isamilo	32.909	-2.50359	24220	WorldPop
1675	Mwanza	Nyamagana	Nyamagana	Kirumba	32.8911	-2.4989	28103	WorldPop
1676	Mwanza	Nyamagana	Nyamagana	Kitangiri	32.8961	-2.4891	20802	WorldPop
1677	Mwanza	Nyamagana	Nyamagana	Mbugani	32.9142	-2.51448	39041	WorldPop
1678	Mwanza	Nyamagana	Nyamagana	Mirongo	32.9035	-2.5147	2925	GADM
1679	Mwanza	Nyamagana	Nyamagana	Mkuyuni	32.9125	-2.55169	18780	WorldPop
1680	Mwanza	Nyamagana	Nyamagana	Nyamagana	32.8977	-2.51999	5807	WorldPop
1681	Mwanza	Nyamagana	Nyamagana	Nyamanoro	32.9057	-2.49212	51456	WorldPop
1682	Mwanza	Nyamagana	Nyamagana	Pamba	32.9197	-2.52916	23519	WorldPop
1683	Mwanza	Sengerema	Bupandwamhela	Bupandwamhela	32.1778	-2.40607	30194	WorldPop
1684	Mwanza	Sengerema	Busisi	Busisi	32.8107	-2.70713	16839	WorldPop
1685	Mwanza	Sengerema	Buyagu	Buyagu	32.7725	-2.80827	15483	WorldPop
1686	Mwanza	Sengerema	Buzilasoga	Buzilasoga	32.4769	-2.72057	13348	WorldPop
1687	Mwanza	Sengerema	Chifunfu	Chifunfu	32.6302	-2.49886	23381	WorldPop
1688	Mwanza	Sengerema	Igalula	Igalula	32.7187	-2.92598	18851	WorldPop
1689	Mwanza	Sengerema	Kafunzo	Kafunzo	32.2029	-2.46563	10743	WorldPop
1690	Mwanza	Sengerema	Kagunga	Kagunga	32.6207	-2.85973	19817	WorldPop
1691	Mwanza	Sengerema	Kahunda	Maisome	31.995	-2.28959	16489	WorldPop
1692	Mwanza	Sengerema	Kalebezo	Kalebezo	32.3567	-2.54001	18960	WorldPop
1693	Mwanza	Sengerema	Kasungamile	Kasungamile	32.7153	-2.58674	15599	WorldPop
1694	Mwanza	Sengerema	Katunguru	Katunguru	32.7044	-2.52705	20284	WorldPop
1695	Mwanza	Sengerema	Katwe	Katwe	32.0977	-2.42441	24167	WorldPop
1696	Mwanza	Sengerema	Kazunzu	Kazunzu	32.2965	-2.36848	14063	WorldPop
1697	Mwanza	Sengerema	Lugata	Lugata	32.4303	-2.32482	25593	WorldPop
1698	Mwanza	Sengerema	Nyakalilo	Nyakalilo	32.4168	-2.49003	33830	WorldPop
1699	Mwanza	Sengerema	Nyakasasa	Nyakasasa	32.4616	-2.35039	21941	WorldPop
1700	Mwanza	Sengerema	Nyakasungwa	Nyakasungwa	32.4891	-2.51409	20817	WorldPop
1701	Mwanza	Sengerema	Nyamatongo	Nyamatongo	32.7944	-2.55385	26707	WorldPop
1702	Mwanza	Sengerema	Nyamazugo	Nyamazugo	32.5816	-2.5732	16353	WorldPop
1703	Mwanza	Sengerema	Nyanzenda	Nyanzenda	32.488	-2.58535	20654	WorldPop
1704	Mwanza	Sengerema	Nyehunge	Nyehunge	32.2739	-2.53119	35726	WorldPop
1705	Mwanza	Sengerema	Sengerema	Sengerema	32.6455	-2.65189	15591	WorldPop
1706	Mwanza	Sengerema	Sima	Sima	32.564	-2.7084	15477	WorldPop
1707	Mwanza	Sengerema	Tabaruka	Tabaruka	32.7155	-2.72146	9747	WorldPop
1708	Mwanza	Ukerewe	Ilangala	Bwiro	32.9087	-2.06534	18908	WorldPop
1709	Mwanza	Ukerewe	Ilangala	Igalla	32.9387	-2.04613	17368	WorldPop
1710	Mwanza	Ukerewe	Ilangala	Ilangala	32.9006	-1.92697	38008	WorldPop
1711	Mwanza	Ukerewe	Ilangala	Muriti	32.912	-2.00563	23014	WorldPop
1712	Mwanza	Ukerewe	Ilangala	Namilembe	32.9126	-1.96179	16544	WorldPop
1713	Mwanza	Ukerewe	Ilangala	Nduruma	32.9766	-2.01437	16397	WorldPop
1714	Mwanza	Ukerewe	Mumbuga	Bukanda	33.0268	-2.09429	13344	WorldPop
1715	Mwanza	Ukerewe	Mumbuga	Bukongo	33.0934	-2.08156	6195	WorldPop
1716	Mwanza	Ukerewe	Mumbuga	Kagera	33.0856	-2.09976	9427	WorldPop
1717	Mwanza	Ukerewe	Mumbuga	Karenge	33.0598	-2.09319	4223	GADM
1718	Mwanza	Ukerewe	Mumbuga	Murutunguru	33.0468	-2.00148	18156	WorldPop
1719	Mwanza	Ukerewe	Mumbuga	Nakatuguru	33.0784	-2.09873	8937	GADM
1720	Mwanza	Ukerewe	Mumbuga	Namagondo	33.0504	-2.06048	12034	WorldPop
1721	Mwanza	Ukerewe	Mumbuga	Nansio	33.0904	-2.10721	7674	WorldPop
1722	Mwanza	Ukerewe	Mumbuga	Ngoma	33.1206	-2.11928	18008	WorldPop
1723	Mwanza	Ukerewe	Mumbuga	Nkilizya	33.1045	-2.09394	7854	WorldPop
1724	Mwanza	Ukerewe	Mumlambo	Bukindo	33.0956	-2.04437	15911	WorldPop
1725	Mwanza	Ukerewe	Mumlambo	Irugwa	33.2802	-1.67138	11873	GADM
1726	Mwanza	Ukerewe	Mumlambo	Kagunguli	33.0843	-1.99443	25130	WorldPop
1727	Mwanza	Ukerewe	Mumlambo	Mukituntu	32.9979	-2.06218	18960	WorldPop
1728	Mwanza	Ukerewe	Ukara	Bukiko	33.0631	-1.81194	8071	WorldPop
1729	Mwanza	Ukerewe	Ukara	Bukungu	33.0106	-1.79976	8548	WorldPop
1730	Mwanza	Ukerewe	Ukara	Bwisya	33.0237	-1.82107	13141	WorldPop
1731	Mwanza	Ukerewe	Ukara	Nyamanga	33.0356	-1.79976	7422	WorldPop
1732	Pwani	Bagamoyo	Kwaruhombo	Kibindu	37.9294	-5.97853	13673	WorldPop
1733	Pwani	Bagamoyo	Kwaruhombo	Mbwewe	38.2072	-6.06375	14509	WorldPop
1734	Pwani	Bagamoyo	Miono	Miono	38.4034	-6.16487	17009	WorldPop
1735	Pwani	Bagamoyo	Miono	Mkange	38.5304	-6.0884	12026	WorldPop
1736	Pwani	Bagamoyo	Msata	Kiwangwa	38.5986	-6.38817	14586	WorldPop
1737	Pwani	Bagamoyo	Msata	Msata	38.3727	-6.3425	13740	WorldPop
1738	Pwani	Bagamoyo	Msoga	Chalinze	38.3472	-6.64449	10144	WorldPop
1739	Pwani	Bagamoyo	Msoga	Lugoba	38.3092	-6.48615	11423	WorldPop
1740	Pwani	Bagamoyo	Msoga	Talawanda	38.4301	-6.51793	9229	WorldPop
1741	Pwani	Bagamoyo	Msoga	Ubenazamozi	38.1341	-6.60457	15343	GADM
1742	Pwani	Bagamoyo	Msoga	Vigwaza	38.6372	-6.67399	16650	WorldPop
1743	Pwani	Bagamoyo	Mwambao	Dunda	38.912	-6.45466	14559	WorldPop
1744	Pwani	Bagamoyo	Mwambao	Magomeni	38.8659	-6.44209	29234	WorldPop
1745	Pwani	Bagamoyo	Yombo	Kiromo	38.9113	-6.53549	7279	WorldPop
1746	Pwani	Bagamoyo	Yombo	Yombo	38.8481	-6.57446	8262	WorldPop
1747	Pwani	Bagamoyo	Yombo	Zinga/Ikerege	39.014	-6.56873	11189	GADM
1748	Pwani	Kibaha	Kibaha	Kibaha	38.8925	-6.73787	11828	WorldPop
1749	Pwani	Kibaha	Kibaha	Mailimoja	39.0002	-6.76194	21606	GADM
1750	Pwani	Kibaha	Kibaha	Soga	38.8875	-6.83179	4713	WorldPop
1751	Pwani	Kibaha	Kibaha	Tumbi	38.9642	-6.76025	11650	WorldPop
1752	Pwani	Kibaha	Mlandizi	Mlandizi	38.7357	-6.74963	17318	WorldPop
1753	Pwani	Kibaha	Mlandizi	Visiga	38.8058	-6.71452	8902	WorldPop
1754	Pwani	Kibaha	Ruvu	Kwala	38.5485	-6.82039	3472	WorldPop
1755	Pwani	Kibaha	Ruvu	Magindu	38.3469	-6.80796	4991	WorldPop
1756	Pwani	Kibaha	Ruvu	Ruvu	38.7033	-6.81102	3466	WorldPop
1757	Pwani	Kisarawe	Cholesamvula	Cholesamvula	38.6591	-7.31706	6061	WorldPop
1758	Pwani	Kisarawe	Cholesamvula	Marui	38.7629	-7.42833	3793	WorldPop
1759	Pwani	Kisarawe	Cholesamvula	Vikumbulu	38.5851	-7.41705	3248	WorldPop
1760	Pwani	Kisarawe	Maneromango	Maneromango	38.7973	-7.21122	7896	WorldPop
1761	Pwani	Kisarawe	Maneromango	Marumbo	38.8439	-7.15411	5682	WorldPop
1762	Pwani	Kisarawe	Maneromango	Msanga	38.7886	-7.28764	5422	WorldPop
1763	Pwani	Kisarawe	Mzenga	Kurui	38.7349	-7.0613	2995	GADM
1764	Pwani	Kisarawe	Mzenga	Mafinzi	38.5287	-7.09719	6546	WorldPop
1765	Pwani	Kisarawe	Mzenga	Mzenga	38.7217	-6.95305	5458	WorldPop
1766	Pwani	Kisarawe	Mzenga	Vihingo	38.7352	-6.87883	3300	WorldPop
1767	Pwani	Kisarawe	Sungwi	Kibuta	38.9213	-7.13549	10146	WorldPop
1768	Pwani	Kisarawe	Sungwi	Kiluvya	39.0282	-6.80321	10864	WorldPop
1769	Pwani	Kisarawe	Sungwi	Kisarawe	39.0492	-6.91643	11838	WorldPop
1770	Pwani	Kisarawe	Sungwi	Masaki	38.9488	-7.0242	7202	WorldPop
1771	Pwani	Kisarawe	Sungwi	Msimbu	39.0298	-7.09169	11147	WorldPop
1772	Pwani	Mkuranga	Kisiju	Kisiju	39.2874	-7.33129	12113	WorldPop
1773	Pwani	Mkuranga	Kisiju	Kitomondo	39.2043	-7.23703	4880	WorldPop
1774	Pwani	Mkuranga	Kisiju	Magawa	39.216	-7.37198	5852	WorldPop
1775	Pwani	Mkuranga	Mkamba	Bupu	39.0181	-7.2287	7241	WorldPop
1776	Pwani	Mkuranga	Mkamba	Kimanzichana	39.0753	-7.35586	17846	WorldPop
1777	Pwani	Mkuranga	Mkamba	Lukanga	39.1701	-7.47851	10355	WorldPop
1778	Pwani	Mkuranga	Mkamba	Mkamba	38.9991	-7.37822	14492	WorldPop
1779	Pwani	Mkuranga	Mkamba	Mwalusembe	39.1314	-7.25314	11706	WorldPop
1780	Pwani	Mkuranga	Mkamba	Nyamato	39.0906	-7.43839	11834	WorldPop
1781	Pwani	Mkuranga	Mkamba	Panzuo	38.9413	-7.30903	7559	WorldPop
1782	Pwani	Mkuranga	Mkuranga	Mkuranga	39.1835	-7.11394	25847	WorldPop
1783	Pwani	Mkuranga	Mkuranga	Tambani	39.2044	-6.99832	20204	WorldPop
1784	Pwani	Mkuranga	Mkuranga	Vikindu	39.3066	-6.99955	34762	WorldPop
1785	Pwani	Mkuranga	Shungubweni	Mbezi	39.2662	-7.17877	7759	WorldPop
1786	Pwani	Mkuranga	Shungubweni	Shungubweni	39.378	-7.20805	2985	WorldPop
1787	Pwani	Rufiji	Ikwiriri	Ikwiriri	38.9656	-7.94979	12200	GADM
1788	Pwani	Rufiji	Ikwiriri	Mgomba	38.9157	-7.97829	9027	WorldPop
1789	Pwani	Rufiji	Ikwiriri	Umwe	39.0895	-7.95349	10936	WorldPop
1790	Pwani	Rufiji	Kibiti	Bungu	39.082	-7.6054	18719	WorldPop
1791	Pwani	Rufiji	Kibiti	Kibiti	38.9265	-7.70763	15156	WorldPop
1792	Pwani	Rufiji	Kibiti	Mahege	39.2034	-7.64824	5968	WorldPop
1793	Pwani	Rufiji	Kibiti	Mchukwi	39.0203	-7.73296	7001	WorldPop
1794	Pwani	Rufiji	Kikale	Mtunda	39.2096	-7.77129	8135	WorldPop
1795	Pwani	Rufiji	Kikale	Ruaruke	39.0749	-7.77863	7229	WorldPop
1796	Pwani	Rufiji	Kikale	Salale	39.3413	-7.81226	9076	WorldPop
1797	Pwani	Rufiji	Mbwera	Chumbi	39.1819	-8.13534	16334	WorldPop
1798	Pwani	Rufiji	Mbwera	Kiongoroni	39.3284	-8.18427	4896	WorldPop
1799	Pwani	Rufiji	Mbwera	Maparoni	39.3835	-8.01168	5783	WorldPop
1800	Pwani	Rufiji	Mbwera	Mbuchi	39.3117	-8.09145	6025	WorldPop
1801	Pwani	Rufiji	Mkongo	Mkongo	38.7989	-7.92192	4619	WorldPop
1802	Pwani	Rufiji	Mkongo	Mwaseni	38.2112	-7.81609	6391	WorldPop
1803	Pwani	Rufiji	Mkongo	Ngorongo	38.5709	-7.85752	11946	WorldPop
1804	Pwani	Rufiji	Mkongo	Utete	38.7062	-8.0774	5878	WorldPop
1805	Pwani	Rufiji	Mohoro	Mbwara	38.9749	-8.21405	9709	WorldPop
1806	Rukwa	Mpanda	Inyonga	Ilela	32.1246	-6.8601	6229	GADM
1807	Rukwa	Mpanda	Inyonga	Ilunde	32.4441	-6.73493	3719	WorldPop
1808	Rukwa	Mpanda	Inyonga	Inyonga	32.0868	-6.68631	11127	WorldPop
1809	Rukwa	Mpanda	Inyonga	Urwira	31.3721	-6.47219	6124	WorldPop
1810	Rukwa	Mpanda	Inyonga	Utende	31.7962	-6.39578	7615	WorldPop
1811	Rukwa	Mpanda	Kabungu	Kabungu	30.931	-6.415	22676	WorldPop
1812	Rukwa	Mpanda	Kabungu	Mishamo	30.4662	-5.64902	61017	WorldPop
1813	Rukwa	Mpanda	Kabungu	Mpanda Ndogo	30.9236	-5.96808	25293	WorldPop
1814	Rukwa	Mpanda	Karema	Ikola	30.4142	-6.72445	17659	WorldPop
1815	Rukwa	Mpanda	Karema	Karema	30.4944	-6.82905	7465	WorldPop
1816	Rukwa	Mpanda	Kashaulili	Ilembo	31.0682	-6.3687	3333	WorldPop
1817	Rukwa	Mpanda	Kashaulili	Kashaulili	31.074	-6.34605	13009	WorldPop
1818	Rukwa	Mpanda	Kashaulili	Kawajense	31.0973	-6.32983	15373	WorldPop
1819	Rukwa	Mpanda	Kashaulili	Misunkumilo	31.046	-6.35109	3396	WorldPop
1820	Rukwa	Mpanda	Kashaulili	Nsemulwa	31.123	-6.33828	17166	WorldPop
1821	Rukwa	Mpanda	Kashaulili	Shanwe	31.0693	-6.32623	7361	WorldPop
1822	Rukwa	Mpanda	Mwese	Katuma	30.7103	-6.46076	9470	WorldPop
1823	Rukwa	Mpanda	Mwese	Mwese	30.4101	-6.21912	7520	WorldPop
1824	Rukwa	Mpanda	Nsimbo	Kasokola	31.0132	-6.22848	3967	WorldPop
1825	Rukwa	Mpanda	Nsimbo	Katumba	31.2208	-6.23808	13895	WorldPop
1826	Rukwa	Mpanda	Nsimbo	Machimboni	31.0307	-6.48725	9372	WorldPop
1827	Rukwa	Mpanda	Nsimbo	Magamba	31.0888	-6.44433	3186	WorldPop
1828	Rukwa	Mpanda	Nsimbo	Mtapenda	31.1746	-6.33281	4811	WorldPop
1829	Rukwa	Mpanda	Nsimbo	Nsimbo	31.1859	-6.39496	7104	WorldPop
1830	Rukwa	Mpanda	Nsimbo	Sitalike	31.0554	-6.73104	9638	WorldPop
1831	Rukwa	Mpanda	Nsimbo	Ugala	31.2592	-5.86456	8559	GADM
1832	Rukwa	Mpanda	Usevya	Kibaoni	31.115	-7.08532	12391	WorldPop
1833	Rukwa	Mpanda	Usevya	Mamba	31.4103	-7.30761	21545	WorldPop
1834	Rukwa	Mpanda	Usevya	Mbede	31.4641	-7.21866	10538	WorldPop
1835	Rukwa	Mpanda	Usevya	Usevya	31.2541	-7.09668	8824	WorldPop
1836	Rukwa	Nkasi	Chala	Chala	31.2596	-7.57041	13499	WorldPop
1837	Rukwa	Nkasi	Chala	Mkwamba	31.308	-7.40661	11324	GADM
1838	Rukwa	Nkasi	Kate	Kate	31.2106	-7.8167	23678	WorldPop
1839	Rukwa	Nkasi	Kate	Kipande	31.3912	-7.80102	16915	WorldPop
1840	Rukwa	Nkasi	Kate	Sintali	31.3064	-7.98917	8923	WorldPop
1841	Rukwa	Nkasi	Kirando	Kabwe	30.5772	-7.16781	13087	WorldPop
1842	Rukwa	Nkasi	Kirando	Kirando	30.6448	-7.40673	21169	WorldPop
1843	Rukwa	Nkasi	Namanyere	Isale	31.1354	-7.65356	14502	WorldPop
1844	Rukwa	Nkasi	Namanyere	Mtenga	31.0572	-7.27494	29860	WorldPop
1845	Rukwa	Nkasi	Namanyere	Namanyere	31.0453	-7.5056	18877	WorldPop
1846	Rukwa	Nkasi	Wampelembe	Kala	31.0162	-8.16778	13344	WorldPop
1847	Rukwa	Nkasi	Wampelembe	Ninde	30.8075	-7.6841	12291	WorldPop
1848	Rukwa	Nkasi	Wampelembe	Wampelembe	30.9436	-7.95946	14611	WorldPop
1849	Rukwa	Sumbawanga Rural	Itweleje	Kasense	31.473	-7.96684	11201	GADM
1850	Rukwa	Sumbawanga Rural	Itweleje	Ntendo	31.5129	-7.85796	13324	GADM
1851	Rukwa	Sumbawanga Rural	Kasanga	Kasanga	31.18	-8.43186	18527	WorldPop
1852	Rukwa	Sumbawanga Rural	Kipeta	Kaoze	32.1732	-8.42393	26306	WorldPop
1853	Rukwa	Sumbawanga Rural	Kipeta	Kipeta	32.3035	-8.30687	25755	WorldPop
1854	Rukwa	Sumbawanga Rural	Kipeta	Milepa	31.9599	-8.16261	15762	WorldPop
1855	Rukwa	Sumbawanga Rural	Laela	Laela	32.0176	-8.60119	23729	WorldPop
1856	Rukwa	Sumbawanga Rural	Laela	Lusaka	31.9742	-8.30183	13866	WorldPop
1857	Rukwa	Sumbawanga Rural	Laela	Miangalua	32.1239	-8.64263	14419	WorldPop
1858	Rukwa	Sumbawanga Rural	Matai	Matai	31.5349	-8.32266	16335	WorldPop
1859	Rukwa	Sumbawanga Rural	Matai	Mkowe	31.3638	-8.2625	12454	WorldPop
1860	Rukwa	Sumbawanga Rural	Matai	Msanzi	31.4813	-8.14151	7986	WorldPop
1861	Rukwa	Sumbawanga Rural	Mpui	Kaengesa	31.7026	-8.27597	28917	WorldPop
1862	Rukwa	Sumbawanga Rural	Mpui	Kalambazite	31.9993	-8.44533	20786	WorldPop
1863	Rukwa	Sumbawanga Rural	Mpui	Mpui	31.8358	-8.34801	14831	WorldPop
1864	Rukwa	Sumbawanga Rural	Mtowisa	Mtowisa	31.7548	-7.80542	26143	WorldPop
1865	Rukwa	Sumbawanga Rural	Mtowisa	Muze	31.5338	-7.63794	27441	WorldPop
1866	Rukwa	Sumbawanga Rural	Mwimbi	Katazi	31.8199	-8.55621	12685	WorldPop
1867	Rukwa	Sumbawanga Rural	Mwimbi	Legezamwendo	31.9932	-8.83239	9039	WorldPop
1868	Rukwa	Sumbawanga Rural	Mwimbi	Mambwekenya	31.7559	-8.84746	10487	WorldPop
1869	Rukwa	Sumbawanga Rural	Mwimbi	Mambwenkoswe	32.0436	-8.98718	8494	WorldPop
1870	Rukwa	Sumbawanga Rural	Mwimbi	Mwazye	31.7156	-8.44223	8883	WorldPop
1871	Rukwa	Sumbawanga Rural	Mwimbi	Mwimbi	31.7151	-8.72746	10230	WorldPop
1872	Rukwa	Sumbawanga Urban	Itweleje	Matanga	31.5131	-8.05049	9521	WorldPop
1873	Rukwa	Sumbawanga Urban	Itweleje	Milanzi	31.6147	-8.03716	13482	WorldPop
1874	Rukwa	Sumbawanga Urban	Itweleje	Mollo	31.7742	-8.03477	15707	WorldPop
1875	Rukwa	Sumbawanga Urban	Itweleje	Pito	31.657	-8.12429	15561	WorldPop
1876	Rukwa	Sumbawanga Urban	Itweleje	Senga	31.6399	-7.8737	6793	WorldPop
1877	Rukwa	Sumbawanga Urban	Lwiche	Izia	31.6277	-7.94777	19463	WorldPop
1878	Rukwa	Sumbawanga Urban	Lwiche	Katandala	31.624	-7.95799	12685	WorldPop
1879	Rukwa	Sumbawanga Urban	Lwiche	Kizwite	31.6898	-8.01976	16187	WorldPop
1880	Rukwa	Sumbawanga Urban	Lwiche	Malangali	31.5905	-7.95776	6743	WorldPop
1881	Rukwa	Sumbawanga Urban	Lwiche	Mazwi	31.6114	-7.94943	6197	WorldPop
1882	Rukwa	Sumbawanga Urban	Lwiche	Old Sumbawanga	31.6326	-7.98292	23298	WorldPop
1883	Rukwa	Sumbawanga Urban	Matai	Sopa	31.4921	-8.53285	13230	GADM
1884	Rukwa	Sumbawanga Urban	Mpui	Sandulula	31.8346	-8.15751	18755	GADM
1885	Ruvuma	Mbinga	Mbinga Urban	Kigonsera	35.1154	-10.7547	10275	WorldPop
1886	Ruvuma	Mbinga	Mbinga Urban	Kihangimahuka	34.9667	-10.7298	12832	GADM
1887	Ruvuma	Mbinga	Mbinga Urban	Kilimani	35.0436	-10.9789	11529	WorldPop
1888	Ruvuma	Mbinga	Mbinga Urban	Linda	34.9108	-10.8378	11111	WorldPop
1889	Ruvuma	Mbinga	Mbinga Urban	Matiri	34.8505	-10.7543	11860	WorldPop
1890	Ruvuma	Mbinga	Mbinga Urban	Mbangamao	35.0713	-11.053	12105	WorldPop
1891	Ruvuma	Mbinga	Mbinga Urban	Mbinga Urban	34.9969	-10.949	37893	WorldPop
1892	Ruvuma	Mbinga	Mbinga Urban	Mkumbi	34.886	-10.8834	11583	WorldPop
1893	Ruvuma	Mbinga	Mbinga Urban	Mpepai	35.1703	-11.112	12693	WorldPop
1894	Ruvuma	Mbinga	Mbinga Urban	Myangayanga	34.934	-10.9624	10805	WorldPop
1895	Ruvuma	Mbinga	Mbinga Urban	Ngima	34.8651	-10.9255	10061	WorldPop
1896	Ruvuma	Mbinga	Mbinga Urban	Ukata	34.8007	-10.859	5159	WorldPop
1897	Ruvuma	Mbinga	Mbinga Urban	Utiri	35.0942	-10.8995	7974	WorldPop
1898	Ruvuma	Mbinga	Mbuji	Kitura	34.7815	-10.9218	7341	WorldPop
1899	Ruvuma	Mbinga	Mbuji	Langiro	34.7441	-10.9984	11239	WorldPop
1900	Ruvuma	Mbinga	Mbuji	Litembo	34.8329	-10.9784	12443	WorldPop
1901	Ruvuma	Mbinga	Mbuji	Maguu	34.7998	-11.0622	13396	WorldPop
1902	Ruvuma	Mbinga	Mbuji	Mbuji	34.8889	-11.0223	11245	WorldPop
1903	Ruvuma	Mbinga	Mbuji	Mikalanga	34.8456	-11.1303	8425	WorldPop
1904	Ruvuma	Mbinga	Mbuji	Mpapa	34.9169	-11.1537	10425	WorldPop
1905	Ruvuma	Mbinga	Mbuji	Nyoni	34.9351	-11.0598	7374	WorldPop
1906	Ruvuma	Mbinga	Mpepo	Kingerikiti	34.9779	-11.2087	15875	WorldPop
1907	Ruvuma	Mbinga	Mpepo	Liparamba	35.2492	-11.408	9673	WorldPop
1908	Ruvuma	Mbinga	Mpepo	Tingi	35.0643	-11.3665	7974	WorldPop
1909	Ruvuma	Mbinga	Namswea	Litumbandyosi	35.0841	-10.4304	8743	WorldPop
1910	Ruvuma	Mbinga	Namswea	Ndogosi	34.7994	-10.5752	8079	GADM
1911	Ruvuma	Mbinga	Namswea	Ruanda	34.9566	-10.5366	5159	WorldPop
1912	Ruvuma	Mbinga	Ruhaha	Lituhi	34.6795	-10.5319	9858	WorldPop
1913	Ruvuma	Mbinga	Ruhekei	Chiwanda	34.9493	-11.4376	7084	WorldPop
1914	Ruvuma	Mbinga	Ruhekei	Kihagara	34.642	-11.0203	3904	WorldPop
1915	Ruvuma	Mbinga	Ruhekei	Kilosa	34.8409	-11.3025	7816	WorldPop
1916	Ruvuma	Mbinga	Ruhekei	Lipingo	34.7394	-11.1569	8945	WorldPop
1917	Ruvuma	Mbinga	Ruhekei	Liuli	34.6658	-11.1011	12611	WorldPop
1918	Ruvuma	Mbinga	Ruhekei	Mbamba bay	34.7968	-11.2668	10066	WorldPop
1919	Ruvuma	Mbinga	Ruhekei	Mtipwili	34.8866	-11.3412	7102	WorldPop
1920	Ruvuma	Mbinga	Ruhuhu	Mbaha	34.6598	-10.6588	6972	WorldPop
1921	Ruvuma	Mbinga	Ruhuhu	Ngumbo	34.6887	-10.8578	10918	WorldPop
1922	Ruvuma	Namtumbo	Mkongo	Ligera	36.0908	-10.9215	11796	WorldPop
1923	Ruvuma	Namtumbo	Mkongo	Luchili	36.1758	-10.5244	13824	WorldPop
1924	Ruvuma	Namtumbo	Mkongo	Mkongo	35.9753	-10.7589	7012	WorldPop
1925	Ruvuma	Namtumbo	Mkongo	Msindo	35.8593	-10.5167	6882	WorldPop
1926	Ruvuma	Namtumbo	Mkongo	Namabengo	36.0652	-10.6468	10055	WorldPop
1927	Ruvuma	Namtumbo	Sasawala	Lusewa	36.2209	-11.2018	18883	WorldPop
1928	Ruvuma	Namtumbo	Sasawala	Magazini	36.4442	-11.5627	8639	WorldPop
1929	Ruvuma	Namtumbo	Undendeule	Kitanda	35.8876	-10.2	10498	WorldPop
1930	Ruvuma	Namtumbo	Undendeule	Luegu	35.8623	-10.566	7754	WorldPop
1931	Ruvuma	Namtumbo	Undendeule	Mgombasi	36.1912	-10.2599	9996	WorldPop
1932	Ruvuma	Namtumbo	Undendeule	Namtumbo	36.4951	-10.9325	19275	WorldPop
1933	Ruvuma	Namtumbo	Undendeule	Rwinga	36.1608	-10.4714	13668	WorldPop
1934	Ruvuma	Songea Rural	Madaba	Ifinga	35.6727	-9.53623	15072	GADM
1935	Ruvuma	Songea Rural	Madaba	Mahanje	35.3826	-9.9497	11997	WorldPop
1936	Ruvuma	Songea Rural	Madaba	Wino	35.3106	-9.7996	12298	WorldPop
1937	Ruvuma	Songea Rural	Muhukuru	Magagura	35.3018	-10.8196	16018	WorldPop
1938	Ruvuma	Songea Rural	Muhukuru	Matimira	35.7587	-10.7814	11397	GADM
1939	Ruvuma	Songea Rural	Muhukuru	Mpitimbi	35.5453	-10.7934	14554	WorldPop
1940	Ruvuma	Songea Rural	Muhukuru	Muhukuru	35.4902	-11.3141	16579	WorldPop
1941	Ruvuma	Songea Rural	Muhukuru	Ndogosi	35.7102	-11.1323	4733	GADM
1942	Ruvuma	Songea Rural	Ruvuma	Gumbiro	35.6551	-10.3253	5716	WorldPop
1943	Ruvuma	Songea Rural	Ruvuma	Kilagano	35.3044	-10.4325	12479	WorldPop
1944	Ruvuma	Songea Rural	Ruvuma	Lilambo	35.4538	-10.6504	11981	WorldPop
1945	Ruvuma	Songea Rural	Ruvuma	Litisha	35.2336	-10.6264	14362	GADM
1946	Ruvuma	Songea Rural	Ruvuma	Maposeni	35.4202	-10.5792	5795	WorldPop
1947	Ruvuma	Songea Rural	Ruvuma	Tanga	35.6601	-10.5449	8754	WorldPop
1948	Ruvuma	Songea Urban	Magharibi	Lizaboni	35.6246	-10.6689	14815	WorldPop
1949	Ruvuma	Songea Urban	Magharibi	Majengo	35.6439	-10.6831	7400	WorldPop
1950	Ruvuma	Songea Urban	Magharibi	Matarawe	35.646	-10.6664	6949	WorldPop
1951	Ruvuma	Songea Urban	Magharibi	Mfaranyaki	35.64	-10.6748	9115	WorldPop
1952	Ruvuma	Songea Urban	Magharibi	Misufuni	35.6498	-10.674	4599	GADM
1953	Ruvuma	Songea Urban	Magharibi	Mshangano	35.6459	-10.629	8205	WorldPop
1954	Ruvuma	Songea Urban	Magharibi	Ruhuwiko	35.5954	-10.6635	7377	WorldPop
1955	Ruvuma	Songea Urban	Magharibi	Subira	35.5874	-10.7178	7662	WorldPop
1956	Ruvuma	Songea Urban	Mashariki	Bombambili	35.6548	-10.66	28058	GADM
1957	Ruvuma	Songea Urban	Mashariki	Matogoro	35.6768	-10.6923	5127	WorldPop
1958	Ruvuma	Songea Urban	Mashariki	Mjini	35.6568	-10.6755	9443	GADM
1959	Ruvuma	Songea Urban	Mashariki	Mletele	35.6846	-10.639	5331	WorldPop
1960	Ruvuma	Songea Urban	Mashariki	Ruvuma	35.6455	-10.6882	13543	WorldPop
1961	Ruvuma	Tunduru	Lukumbule	Lukumbule	37.4081	-11.5735	8755	WorldPop
1962	Ruvuma	Tunduru	Lukumbule	Mchesi	37.3583	-11.4383	8781	WorldPop
1963	Ruvuma	Tunduru	Lukumbule	Mtina	37.2747	-11.2028	17617	WorldPop
1964	Ruvuma	Tunduru	Matemanga	Kalulu	37.0415	-10.5442	4271	WorldPop
1965	Ruvuma	Tunduru	Matemanga	Ligunga	37.1217	-10.793	8452	WorldPop
1966	Ruvuma	Tunduru	Matemanga	Matemanga	36.9912	-10.7469	9398	WorldPop
1967	Ruvuma	Tunduru	Matemanga	Namwinyu	36.8301	-10.7723	10476	WorldPop
1968	Ruvuma	Tunduru	Milingoti	Milingoti Magharibi	37.287	-11.0823	4345	GADM
1969	Ruvuma	Tunduru	Milingoti	Milingoti Mashariki	37.3541	-10.993	6135	GADM
1970	Ruvuma	Tunduru	Nakapanya	Mindu	37.6782	-10.8805	4444	WorldPop
1971	Ruvuma	Tunduru	Nakapanya	Muhuwesi	37.5394	-10.8188	17540	WorldPop
1972	Ruvuma	Tunduru	Nakapanya	Nakapanya	37.8383	-10.9173	14402	WorldPop
1973	Ruvuma	Tunduru	Nakapanya	Ngapa	37.9195	-10.7695	6068	WorldPop
1974	Ruvuma	Tunduru	Nalasi	Marumba	36.9068	-11.3054	11445	WorldPop
1975	Ruvuma	Tunduru	Nalasi	Mbesa	37.1167	-11.3374	15592	WorldPop
1976	Ruvuma	Tunduru	Nalasi	Mchoteka	36.8899	-11.4545	12288	WorldPop
1977	Ruvuma	Tunduru	Nalasi	Nalasi	37.0207	-11.5083	8282	WorldPop
1978	Ruvuma	Tunduru	Namasakata	Ligoma	37.5043	-11.0337	7989	WorldPop
1979	Ruvuma	Tunduru	Namasakata	Misechela	37.505	-11.261	8169	WorldPop
1980	Ruvuma	Tunduru	Namasakata	Namasakata	37.4848	-11.1628	9938	WorldPop
1981	Ruvuma	Tunduru	Namasakata	Tuwemacho	37.3755	-11.1467	8841	WorldPop
1982	Ruvuma	Tunduru	Nampungu	Kidodoma	37.1765	-11.0761	9264	WorldPop
1983	Ruvuma	Tunduru	Nampungu	Nampungu	36.9559	-10.9563	4692	WorldPop
1984	Ruvuma	Tunduru	Nampungu	Nandembo	37.227	-10.9408	7663	WorldPop
1985	Shinyanga	Bariadi	Dutwa	Dutwa	34.0202	-2.42943	15792	WorldPop
1986	Shinyanga	Bariadi	Dutwa	Ikungulyabashashi	33.9273	-2.57996	10153	GADM
1987	Shinyanga	Bariadi	Dutwa	Mwadobana	34.1083	-2.52976	25778	WorldPop
1988	Shinyanga	Bariadi	Dutwa	Mwaubingi	34.1837	-2.44844	15780	WorldPop
1989	Shinyanga	Bariadi	Dutwa	Nkololo	34.307	-2.58928	21776	WorldPop
1990	Shinyanga	Bariadi	Dutwa	Nyakabindi	34.0025	-2.56833	19723	WorldPop
1991	Shinyanga	Bariadi	Dutwa	Sapiwi	34.0208	-2.31605	19356	WorldPop
1992	Shinyanga	Bariadi	Itilima	Kinang'weli	33.747	-2.89348	12315	WorldPop
1993	Shinyanga	Bariadi	Itilima	Lugulu	33.9463	-2.87392	18328	WorldPop
1994	Shinyanga	Bariadi	Itilima	Mbita	33.7774	-2.81611	12623	WorldPop
1995	Shinyanga	Bariadi	Itilima	Mwamapalala	33.916	-2.97062	16091	WorldPop
1996	Shinyanga	Bariadi	Itilima	Nkoma	34.0167	-2.99328	21450	WorldPop
1997	Shinyanga	Bariadi	Itilima	Zagayu	33.8203	-2.94064	14737	WorldPop
1998	Shinyanga	Bariadi	Kanadi	Bumera	34.1588	-2.75766	13861	WorldPop
1999	Shinyanga	Bariadi	Kanadi	Chinamili	34.259	-2.84561	15393	WorldPop
[truncated: 528 more rows]

## Sheet: Mali Trips
COMMUNE ORIG	COMMUNE DEST	CLUSTER		KEY
621	1	YW		YW = Youth workers
371	373	G		W&C = Women traveling with children
371	1	W&C		G = General
621	625	G
371	1	W&C
621	1	G
371	1	G
371	373	G
621	188	G
371	475	G
621	223	YW
621	621	YW
621	625	G
621	346	G
621	494	G
621	202	G
621	65	G
621	1	G
621	246	G
621	621	G
621	621	G
621	490	G
621	621	G
378	474	W&C
621	621	G
378	1	G
621	621	G
378	475	YW
378	381	G
378	371	G
378	378	W&C
621	621	W&C
378	371	G
621	621	W&C
621	1	G
378	378	G
378	384	G
1	236	G
1	371	YW
621	401	G
621	621	G
621	194	G
621	223	G
346	346	YW
378	378	G
378	373	YW
1	213	G
346	346	YW
346	346	G
378	378	G
1	196	G
346	346	G
378	248	G
1	1	G
378	1	G
346	346	G
201	1	G
378	371	G
201	1	W&C
201	1	YW
201	475	G
1	65	G
201	1	W&C
346	1	G
621	1	G
621	1	G
621	1	G
621	1	G
621	130	G
201	424	G
201	1	W&C
621	1	G
201	171	YW
378	371	W&C
378	371	G
621	1	W&C
621	373	G
371	471	G
621	414	W&C
201	228	W&C
621	551	G
201	194	YW
201	1	YW
621	490	G
346	346	G
378	381	W&C
201	160	W&C
621	621	YW
339	341	G
146	143	W&C
246	621	G
1	371	YW
213	201	G
160	201	G
339	341	G
236	1	G
490	621	G
475	378	YW
201	474	G
16	1	YW
332	551	YW
201	223	YW
621	623	YW
371	475	G
378	381	G
371	1	W&C
378	1	G
341	341	G
378	371	G
621	623	G
371	373	G
371	475	W&C
371	376	W&C
371	1	G
621	1	G
371	1	G
371	381	G
371	378	W&C
371	1	G
371	373	G
378	384	G
621	625	G
371	228	G
371	381	G
371	1	G
371	1	W&C
371	167	G
371	475	G
1	228	W&C
621	621	G
621	223	YW
621	1	YW
621	1	G
621	621	YW
621	1	G
621	346	G
621	1	G
621	248	W&C
621	625	G
621	202	G
621	65	G
621	612	YW
621	227	G
621	246	G
621	373	YW
621	621	G
621	621	G
621	223	YW
621	621	G
621	1	G
621	621	W&C
621	223	G
621	490	G
378	381	W&C
378	371	W&C
621	1	G
378	437	G
378	381	G
341	341	W&C
346	346	YW
378	1	YW
201	196	G
201	522	W&C
621	621	G
378	1	G
621	621	G
378	475	YW
378	1	G
621	1	YW
378	371	W&C
378	371	G
621	1	G
378	1	W&C
621	621	G
378	183	G
621	1	W&C
621	621	W&C
621	617	G
621	1	G
621	188	G
378	378	G
621	1	YW
378	373	G
621	1	G
621	1	W&C
1	236	G
621	1	YW
621	1	G
621	623	G
621	223	G
1	371	YW
1	213	YW
621	401	G
621	1	G
621	621	G
621	1	G
378	378	G
621	1	G
621	490	G
378	371	W&C
378	472	W&C
346	346	YW
378	373	YW
1	213	G
378	1	G
346	346	YW
346	346	G
1	383	YW
378	1	G
378	381	G
378	1	G
378	378	G
346	346	G
378	475	G
378	371	G
1	213	G
378	371	G
346	346	G
1	196	G
1	78	YW
341	346	G
378	1	G
201	1	G
378	371	G
378	373	W&C
1	98	G
378	371	G
378	1	G
201	1	W&C
201	211	YW
201	98	G
1	228	G
201	1	YW
201	346	YW
346	346	W&C
201	236	G
1	65	G
201	346	YW
341	313	G
201	213	G
346	346	G
201	1	W&C
346	1	G
1	621	W&C
621	1	YW
621	1	G
621	1	YW
621	626	G
621	1	G
621	1	G
371	1	G
378	1	W&C
621	216	G
621	1	G
621	1	G
621	1	G
621	1	G
201	1	W&C
621	625	G
378	1	G
371	1	W&C
621	623	W&C
621	625	G
201	236	G
201	1	W&C
201	1	G
371	1	G
201	1	W&C
201	475	G
1	346	G
201	171	YW
621	1	YW
378	378	W&C
371	1	G
378	395	G
1	236	G
621	1	W&C
621	223	G
341	313	W&C
621	224	G
621	1	G
371	448	G
341	687	G
201	612	YW
341	339	G
621	414	W&C
201	228	W&C
621	1	G
621	621	W&C
201	231	YW
201	1	YW
621	414	G
621	223	G
201	612	YW
621	612	G
201	160	G
1	401	YW
621	621	YW
146	143	W&C
246	475	G
217	98	G
1	378	G
373	371	YW
1	621	YW
258	1	G
1	346	YW
213	201	W&C
213	201	G
420	371	YW
160	201	G
339	341	G
236	65	G
1	65	YW
475	378	YW
1	378	G
201	474	G
16	1	YW
65	612	YW
532	1	YW
332	551	G
201	213	YW
1	475	YW
381	536	W&C
371	475	G
621	623	YW
371	612	G
371	1	W&C
371	475	G
371	1	YW
378	371	G
371	1	G
378	1	G
1	228	W&C
341	339	G
346	306	YW
378	371	G
371	475	G
341	16	G
621	623	G
371	373	G
371	373	G
371	1	G
371	475	W&C
371	373	G
371	1	G
621	1	G
378	371	W&C
371	1	G
371	1	W&C
371	1	G
371	1	G
371	1	G
371	381	G
371	378	W&C
378	1	G
621	191	G
371	1	G
371	475	G
371	1	W&C
371	1	G
621	188	G
621	1	G
371	372	G
371	371	G
371	373	G
371	1	G
371	381	G
621	373	G
371	1	G
371	1	G
371	1	G
371	371	G
378	384	G
621	625	G
371	228	G
371	475	G
621	1	G
621	1	G
371	381	G
371	1	G
371	373	G
371	1	W&C
371	1	G
371	376	G
371	1	W&C
621	1	G
621	621	W&C
371	1	W&C
371	1	G
371	205	G
371	551	W&C
371	1	G
371	401	G
371	381	G
371	1	G
371	1	G
371	1	G
371	475	G
371	475	G
371	1	W&C
371	1	G
371	1	G
371	372	G
371	203	G
1	228	W&C
621	1	G
621	621	G
621	223	G
621	1	YW
621	1	G
621	1	G
621	621	YW
621	1	G
621	223	G
621	621	W&C
201	201	G
621	346	G
621	1	G
621	1	G
621	621	G
621	621	W&C
621	346	YW
621	621	W&C
621	1	G
621	248	W&C
621	625	G
621	202	G
621	188	G
621	65	G
621	612	YW
621	1	G
621	1	G
621	621	G
621	227	G
621	1	G
341	612	G
621	1	G
621	246	G
621	1	YW
621	1	G
621	1	G
621	201	W&C
621	1	G
621	621	G
621	621	W&C
621	621	G
621	248	G
621	213	G
621	612	W&C
621	223	YW
621	621	G
621	1	G
621	1	G
621	621	W&C
621	1	W&C
621	1	G
621	1	G
621	223	G
621	490	G
621	1	G
1	475	G
378	1	G
621	201	W&C
378	381	W&C
378	371	W&C
621	625	G
621	1	W&C
378	437	G
378	472	G
378	381	G
1	532	W&C
341	341	G
346	346	YW
621	1	G
621	1	G
341	341	YW
378	1	YW
378	378	G
201	196	W&C
378	1	G
378	378	G
201	522	W&C
621	621	G
621	1	YW
341	346	G
378	475	W&C
378	1	G
621	621	W&C
621	621	G
378	378	G
378	475	YW
378	1	G
378	1	G
621	1	YW
621	464	W&C
378	1	G
201	475	YW
378	371	W&C
378	1	W&C
378	371	G
621	1	G
346	346	W&C
378	381	YW
378	1	G
378	1	W&C
621	229	W&C
378	475	YW
621	621	G
378	1	W&C
378	475	G
378	1	G
378	475	G
621	1	G
621	1	W&C
378	378	G
341	346	YW
341	346	G
621	1	G
378	183	G
201	451	W&C
201	475	YW
201	475	G
378	475	W&C
378	381	W&C
621	1	W&C
201	246	YW
378	380	G
621	1	G
621	108	G
378	1	G
621	1	G
621	1	W&C
621	1	G
621	621	W&C
621	617	G
621	490	G
201	475	YW
378	371	W&C
378	371	W&C
621	188	G
201	612	G
378	378	G
621	1	YW
1	155	G
378	373	G
621	1	G
1	196	W&C
621	1	G
1	175	W&C
621	1	YW
621	625	G
1	475	G
621	623	G
621	223	G
621	1	W&C
621	371	G
1	371	YW
621	1	G
621	1	G
1	213	YW
621	401	G
201	475	G
621	223	W&C
378	1	W&C
346	353	G
621	1	G
1	599	W&C
621	625	G
378	371	G
201	223	YW
341	341	G
1	623	YW
346	346	YW
1	371	YW
621	1	G
1	497	YW
621	621	G
621	1	G
378	378	G
621	1	G
621	490	G
201	613	YW
341	341	W&C
378	1	G
378	378	W&C
378	378	W&C
378	371	W&C
1	223	W&C
378	472	W&C
346	346	YW
378	378	G
378	346	G
378	376	G
378	373	YW
201	1	YW
1	213	G
378	1	G
378	1	G
378	475	G
346	346	G
1	612	G
346	346	YW
346	346	G
201	426	YW
378	1	G
1	383	YW
346	341	G
378	1	G
1	612	YW
378	1	G
346	346	G
378	381	G
378	1	W&C
378	1	G
346	370	YW
378	371	W&C
378	378	G
1	196	G
378	475	W&C
378	1	W&C
341	346	G
341	344	W&C
201	475	YW
346	346	G
378	130	G
201	217	YW
378	475	G
201	475	G
341	313	G
378	1	G
378	371	G
1	213	G
346	346	W&C
378	371	G
341	1	G
346	346	G
378	130	G
201	44	G
378	475	G
378	1	G
378	381	G
1	196	G
378	1	G
378	378	G
341	1	G
378	371	W&C
1	78	YW
341	346	G
1	98	YW
346	346	YW
1	414	YW
378	378	W&C
1	107	YW
346	1	G
378	371	G
378	130	G
201	100	YW
201	223	YW
201	1	G
378	475	G
346	344	G
341	1	G
378	373	W&C
378	371	G
346	346	YW
201	16	G
378	371	G
378	1	G
341	346	G
201	1	W&C
1	246	YW
1	227	YW
201	448	YW
1	401	G
341	346	G
1	599	G
1	346	G
201	196	G
201	44	YW
1	223	YW
201	211	YW
201	98	G
1	612	W&C
201	65	YW
341	612	G
346	313	G
341	344	W&C
341	346	G
1	228	G
1	236	W&C
341	346	YW
201	1	YW
346	346	G
346	346	W&C
201	346	YW
346	346	G
346	362	G
201	490	G
201	236	G
1	65	G
346	346	W&C
201	346	YW
201	475	G
346	346	G
201	612	G
341	263	G
201	213	G
201	475	YW
346	346	G
346	346	G
201	1	W&C
371	371	W&C
346	1	G
341	263	W&C
346	263	W&C
371	475	G
371	1	G
1	371	YW
201	371	G
371	371	W&C
1	621	W&C
621	1	G
621	1	G
621	1	G
621	1	G
621	1	G
621	1	G
621	623	G
621	246	W&C
621	621	G
621	1	G
621	572	G
621	1	G
378	378	G
378	1	W&C
378	58	G
371	1	G
378	1	G
378	44	G
378	1	W&C
621	490	G
341	16	G
621	346	G
621	216	G
621	227	G
341	472	G
621	1	G
621	1	G
621	243	G
621	1	G
621	1	G
621	346	G
621	451	G
201	640	YW
1	640	G
621	1	G
201	1	W&C
1	635	G
1	236	G
621	1	G
621	626	G
621	1	G
1	183	G
621	1	W&C
378	1	G
371	1	W&C
1	475	W&C
621	621	W&C
621	625	G
1	551	G
201	236	G
201	1	W&C
1	621	G
621	1	G
201	1	G
371	612	W&C
201	1	W&C
371	1	G
201	475	G
201	612	G
1	635	G
621	1	W&C
1	346	G
201	171	YW
1	183	G
378	371	G
621	621	W&C
621	1	W&C
621	354	G
341	344	W&C
621	1	G
621	1	YW
621	503	G
201	146	YW
341	347	G
341	344	G
341	346	G
341	263	G
341	346	G
341	1	YW
341	344	G
341	263	G
378	378	W&C
341	1	G
341	16	G
621	1	G
621	201	YW
371	201	G
201	201	YW
201	263	G
621	223	G
378	395	G
341	274	G
1	98	W&C
1	98	W&C
201	98	YW
1	236	G
621	616	W&C
621	373	G
621	621	W&C
621	223	G
621	1	G
341	344	W&C
346	344	W&C
371	373	G
621	621	G
341	346	G
201	261	G
201	201	YW
621	224	G
621	1	W&C
201	524	W&C
346	346	YW
201	551	W&C
621	1	G
346	346	G
341	313	G
621	96	G
1	464	W&C
1	464	G
371	380	G
201	346	G
621	1	G
341	340	G
346	344	YW
341	263	G
341	1	G
346	345	G
346	437	G
341	475	G
341	345	G
346	344	YW
621	346	W&C
346	472	W&C
341	263	YW
346	346	G
621	1	G
201	65	YW
341	347	G
621	414	W&C
201	414	G
201	332	G
371	475	G
1	223	W&C
201	147	G
346	263	G
371	480	G
1	1	W&C
201	228	W&C
1	228	W&C
621	551	G
621	621	W&C
201	231	YW
201	1	YW
371	371	W&C
621	414	G
371	381	G
371	1	W&C
621	621	G
621	223	G
1	1	YW
621	1	G
621	621	G
201	612	YW
621	1	G
1	612	W&C
201	246	YW
621	1	G
346	341	G
621	1	W&C
621	1	W&C
378	1	G
378	381	W&C
1	362	G
341	1	G
378	377	W&C
1	687	YW
201	490	YW
201	160	G
621	1	W&C
621	612	G
621	625	G
621	1	G
346	297	G
1	401	YW
621	621	YW
339	341	G
1	217	YW
313	341	G
146	143	W&C
246	246	YW
246	475	G
246	1	G
217	98	G
1	378	G
1	98	YW
623	621	G
373	371	YW
1	621	YW
490	490	W&C
90	201	G
519	341	G
1	371	YW
372	372	G
1	371	YW
475	201	G
342	475	G
1	98	YW
346	1	YW
346	341	G
346	346	G
258	1	G
623	621	W&C
155	378	G
371	371	G
371	1	YW
1	346	YW
213	201	W&C
437	371	G
213	201	G
420	371	G
195	621	W&C
1	98	YW
160	201	G
503	1	G
263	341	YW
339	341	G
236	65	G
478	201	YW
313	346	G
309	346	G
1	65	YW
490	621	W&C
1	621	YW
1	378	G
378	378	W&C
475	378	YW
1	346	G
227	223	W&C
1	378	G
1	201	W&C
201	474	G
16	1	YW
1	1	YW
65	1	YW
297	1	G
532	1	G
404	621	W&C
332	551	G
621	621	G
201	213	YW
475	378	YW
475	490	G
1	475	YW
612	1	G
612	1	YW
381	536	G
1	664	YW
371	612	W&C
621	619	YW
1	195	G
201	98	YW
201	475	YW
621	191	YW
371	1	W&C
321	321	YW
146	201	W&C
201	621	YW
378	1	G
621	1	YW
371	612	W&C
378	1	YW
1	197	W&C
621	1	YW
621	619	YW
201	202	YW
621	1	W&C
621	1	YW
201	196	W&C
621	1	YW
378	1	G
201	16	YW
201	383	W&C
621	464	YW
621	201	YW
1	60	YW
378	597	G
621	98	YW
346	346	YW
378	464	YW
201	414	YW
341	346	YW
1	454	G
201	269	YW
1	29	YW
346	346	G
378	373	W&C
1	1	W&C
1	612	YW
201	346	YW
201	183	G
201	346	YW
621	187	YW
201	466	YW
341	401	W&C
201	496	YW
621	621	YW
1	561	YW
201	346	YW
371	475	G
346	1	W&C
1	401	YW
146	143	W&C
246	621	YW
201	98	YW
509	1	G
228	623	YW
1	362	YW
1	475	YW
371	1	G
475	475	YW
687	371	YW
687	371	YW
371	1	YW
371	1	W&C
621	1	YW
621	370	W&C
371	1	G
371	414	YW
378	1	G
1	228	G
371	1	G
621	201	YW
371	612	W&C
371	1	G
371	1	W&C
371	1	W&C
371	1	G
621	1	YW
371	475	W&C
621	621	YW
371	1	W&C
371	551	G
371	1	G
371	1	G
371	1	YW
371	1	W&C
621	1	YW
371	1	G
371	1	G
371	464	W&C
371	155	YW
621	621	YW
621	612	W&C
371	1	YW
371	475	W&C
378	340	YW
621	621	W&C
371	1	YW
621	1	YW
621	201	YW
371	381	YW
371	1	G
378	475	G
621	612	G
371	1	YW
371	1	YW
371	1	G
371	475	G
378	378	G
371	371	YW
621	194	G
371	1	G
378	414	YW
621	626	W&C
621	1	G
378	383	W&C
371	1	G
621	1	YW
371	1	G
371	1	YW
621	621	W&C
371	373	YW
371	381	W&C
371	1	G
621	621	W&C
371	1	W&C
371	383	W&C
371	1	W&C
371	372	G
371	1	YW
371	371	W&C
621	1	YW
371	1	YW
371	1	YW
371	142	YW
621	625	YW
621	1	YW
621	1	YW
371	371	G
371	1	G
371	687	W&C
621	1	YW
371	1	YW
371	1	G
371	1	YW
371	1	YW
621	621	W&C
371	1	G
371	1	G
1	197	W&C
621	1	W&C
621	624	YW
621	414	W&C
621	612	G
201	437	G
621	195	G
621	65	G
621	1	G
621	1	W&C
621	1	YW
621	1	W&C
621	1	YW
621	1	YW
621	1	YW
621	612	YW
621	201	YW
621	1	G
621	619	YW
201	202	YW
621	1	G
621	297	YW
621	1	YW
621	490	W&C
621	1	YW
1	551	W&C
1	64	YW
621	612	YW
621	1	G
621	1	YW
621	381	W&C
621	490	W&C
621	623	W&C
621	1	G
378	1	YW
378	1	W&C
1	155	G
1	599	G
621	1	YW
621	201	W&C
378	1	W&C
621	621	W&C
378	371	W&C
378	16	YW
346	400	YW
378	612	YW
378	612	G
201	522	YW
621	346	YW
378	465	W&C
378	1	YW
378	1	W&C
621	1	W&C
621	1	YW
378	1	G
621	373	W&C
621	1	YW
378	1	W&C
378	464	G
378	1	G
378	1	YW
378	378	YW
621	1	YW
621	621	W&C
621	1	YW
378	1	G
621	621	W&C
621	346	YW
341	344	YW
201	16	YW
346	346	W&C
621	1	G
378	1	YW
621	201	G
621	1	W&C
621	201	W&C
621	160	YW
201	383	W&C
378	172	G
378	169	W&C
621	625	G
621	621	W&C
621	416	YW
621	1	W&C
621	201	YW
621	475	G
621	297	YW
378	1	YW
378	414	G
378	1	YW
621	223	YW
201	346	YW
378	1	YW
378	1	YW
378	201	W&C
621	621	YW
378	378	W&C
621	1	G
378	1	YW
621	1	YW
378	381	W&C
621	621	G
621	194	W&C
201	188	YW
378	371	W&C
621	621	YW
621	621	W&C
378	378	W&C
378	1	YW
378	372	G
378	1	YW
621	464	YW
621	621	YW
378	1	YW
621	1	YW
621	346	G
1	297	YW
1	201	YW
378	383	YW
621	475	YW
621	621	W&C
1	621	YW
621	371	W&C
621	1	YW
621	1	W&C
621	201	W&C
621	1	YW
621	1	W&C
621	621	G
1	175	W&C
621	404	YW
346	1	G
201	440	YW
621	622	W&C
378	490	YW
621	414	W&C
621	344	W&C
346	346	YW
346	414	YW
1	64	YW
621	448	W&C
621	213	YW
201	496	YW
378	246	G
621	1	YW
1	297	G
621	621	G
621	362	YW
1	404	G
621	1	YW
621	1	YW
621	475	G
378	451	YW
378	246	G
341	1	W&C
1	414	YW
378	1	G
621	414	W&C
201	488	YW
341	344	W&C
621	612	G
621	1	YW
621	626	G
621	621	YW
201	146	YW
1	313	YW
621	1	G
621	1	G
621	1	YW
201	65	YW
621	617	YW
1	401	G
621	490	G
621	490	W&C
378	1	YW
341	297	W&C
378	346	G
378	378	W&C
1	223	W&C
346	346	YW
1	404	YW
378	1	W&C
378	1	YW
378	1	G
346	346	YW
378	464	YW
201	197	YW
378	1	YW
346	640	YW
341	347	YW
346	1	YW
201	490	YW
378	378	W&C
201	475	YW
341	352	W&C
378	381	G
201	285	YW
378	376	YW
346	341	YW
378	1	G
378	1	W&C
341	346	YW
1	196	W&C
378	1	YW
346	346	W&C
378	1	G
378	1	YW
1	195	G
378	246	G
346	346	YW
1	196	YW
346	1	G
201	201	YW
201	16	YW
378	466	YW
1	29	YW
378	378	W&C
346	1	YW
346	346	G
201	551	YW
346	346	W&C
201	246	W&C
378	373	W&C
378	1	G
201	146	YW
201	475	YW
346	339	YW
1	437	YW
1	1	W&C
1	346	YW
341	1	YW
1	285	YW
1	612	YW
346	414	G
341	201	YW
346	346	YW
1	612	YW
346	351	YW
1	449	YW
1	490	YW
201	194	YW
346	346	YW
201	146	YW
346	346	YW
346	1	G
341	1	YW
346	1	YW
201	346	YW
201	383	W&C
201	65	W&C
201	65	G
1	517	W&C
346	346	YW
201	183	G
1	213	YW
341	1	YW
201	346	YW
346	1	YW
201	475	G
346	351	YW
346	346	W&C
346	16	W&C
341	1	YW
201	344	YW
346	263	W&C
346	344	YW
346	346	YW
341	341	W&C
621	196	W&C
371	371	W&C
346	263	YW
346	263	W&C
621	621	G
621	674	G
378	371	W&C
621	621	W&C
621	623	W&C
621	191	W&C
621	191	G
621	1	W&C
621	621	W&C
1	1	YW
378	1	W&C
1	490	YW
621	625	G
621	625	W&C
201	1	YW
346	370	YW
378	1	G
621	201	G
201	640	YW
341	341	YW
621	621	YW
346	1	W&C
201	51	YW
378	414	G
621	1	G
341	346	YW
371	1	W&C
1	213	YW
621	1	YW
378	1	W&C
621	192	G
201	65	W&C
1	490	YW
371	371	W&C
201	640	G
201	466	YW
346	16	W&C
201	23	G
621	1	YW
371	371	YW
621	1	G
201	424	YW
621	191	G
346	1	W&C
621	297	W&C
621	297	YW
1	213	YW
201	146	YW
341	65	YW
341	341	YW
341	1	W&C
341	1	W&C
201	16	G
346	399	W&C
346	344	YW
346	1	W&C
346	16	YW
371	1	W&C
621	483	YW
201	1	YW
621	356	W&C
201	496	YW
201	65	W&C
378	395	W&C
201	60	YW
1	100	YW
621	623	YW
621	362	YW
621	401	W&C
1	561	YW
201	201	YW
346	344	W&C
201	508	YW
201	1	G
621	401	W&C
621	96	W&C
621	223	W&C
346	346	W&C
201	346	G
346	475	YW
621	1	G
346	687	W&C
201	346	YW
346	344	W&C
346	16	YW
1	346	W&C
346	297	W&C
621	191	G
621	194	W&C
1	612	W&C
621	621	W&C
621	414	W&C
621	414	W&C
371	1	G
201	71	W&C
201	223	G
621	223	W&C
1	223	W&C
1	1	YW
201	298	W&C
371	376	YW
621	201	G
1	1	W&C
201	201	YW
621	98	G
1	475	W&C
621	621	W&C
201	475	YW
371	1	YW
371	371	YW
621	448	W&C
621	490	YW
371	1	G
201	143	YW
1	679	YW
346	346	G
1	509	YW
621	612	W&C
621	621	W&C
346	344	W&C
371	1	W&C
621	623	G
378	380	W&C
371	1	W&C
341	1	YW
346	341	G
201	160	W&C
475	621	W&C
157	1	YW
1	401	YW
314	341	YW
246	621	G
675	341	G
551	378	YW
401	378	YW
621	621	YW
378	1	W&C
490	621	YW
490	1	YW
354	371	YW
676	676	YW
388	1	YW
321	321	YW
313	341	YW
146	143	W&C
612	371	YW
201	379	YW
201	621	YW
532	201	YW
1	378	YW
188	621	YW
346	1	YW
414	371	YW
330	341	YW
621	621	YW
612	612	YW
623	1	W&C
310	341	YW
310	341	YW
309	346	YW
625	201	YW
344	346	W&C
364	341	YW
332	341	YW
1	621	YW
1	378	W&C
321	341	YW
1	371	YW
612	371	YW
201	621	YW
90	201	YW
285	341	G
285	346	YW
371	201	W&C
313	341	YW
341	341	W&C
314	341	G
621	621	G
675	341	G
490	621	YW
684	1	YW
356	1	YW
420	371	YW
65	621	W&C
65	621	YW
274	346	YW
354	346	G
227	201	YW
676	621	YW
414	341	YW
223	1	G
490	371	YW
1	621	YW
1	346	W&C
188	621	YW
1	621	YW
371	621	YW
344	341	YW
1	1	YW
383	201	YW
201	201	YW
313	341	G
1	371	W&C
458	458	G
625	201	YW
612	1	YW
687	201	YW
676	676	YW
621	621	YW
243	621	W&C
16	621	G
147	201	YW
509	490	G
194	621	YW
356	346	YW
437	346	G
155	1	YW
475	1	YW
263	341	YW
98	201	YW
313	341	YW
420	371	YW
275	341	YW
403	201	YW
383	201	YW
263	341	W&C
340	341	W&C
158	371	W&C
195	193	W&C
414	621	YW
96	621	W&C
313	341	YW
228	621	YW
313	341	YW
160	201	G
503	1	W&C
263	346	YW
285	341	YW
309	346	YW
160	201	G
160	1	W&C
625	1	G
213	1	YW
160	371	YW
478	201	YW
11	1	G
625	621	YW
313	341	G
1	1	YW
236	201	G
346	346	W&C
475	201	YW
313	341	YW
310	341	YW
313	341	YW
297	621	YW
680	1	G
285	201	YW
201	371	YW
1	371	YW
201	621	YW
1	621	YW
1	1	W&C
1	621	W&C
1	621	YW
201	223	YW
201	621	W&C
1	621	W&C
1	621	W&C
621	621	YW
1	621	W&C
1	621	YW
378	378	YW
1	378	YW
1	378	YW
420	1	YW
227	1	W&C
1	1	W&C
371	371	W&C
56	1	G
65	612	YW
197	1	W&C
1	201	YW
332	332	YW
1	621	YW
508	508	YW
551	371	YW
551	1	YW
551	621	YW
414	621	YW
201	371	YW
475	532	YW
475	1	YW
475	383	G
612	1	YW
612	612	YW
612	88	YW
381	1	YW
381	1	YW
381	378	YW
625	625	YW
687	1	YW
687	1	YW

## Sheet: Burkina Faso Trips
COMMUNE ORIG	COMMUNE DEST	CLUSTER		KEY
173	215	G		W&C = Women traveling with children
68	86	W&C		G = General
286	68	W&C
68	104	G
286	68	G
173	67	W&C
286	286	W&C
286	68	G
286	136	W&C
286	28	G
68	40	W&C
68	134	G
170	168	W&C
170	168	G
286	157	G
68	185	W&C
286	68	W&C
68	281	W&C
68	294	W&C
286	136	W&C
68	262	W&C
68	262	G
68	262	W&C
286	288	W&C
286	68	G
68	176	G
68	251	G
286	251	W&C
286	251	G
173	68	G
286	251	G
170	68	G
173	68	G
68	284	G
286	286	W&C
68	337	G
286	215	G
68	215	G
286	215	G
170	215	G
173	68	G
68	215	G
173	81	G
286	172	W&C
286	67	W&C
68	215	G
173	68	G
173	66	W&C
173	174	W&C
173	68	G
68	253	W&C
68	104	G
68	98	G
170	68	G
68	104	W&C
68	296	G
68	112	W&C
68	112	G
173	67	W&C
68	134	W&C
286	286	G
173	68	G
286	68	G
286	68	W&C
68	286	G
286	286	W&C
68	286	W&C
286	142	W&C
286	68	G
286	68	W&C
68	299	G
68	134	W&C
286	68	G
286	286	W&C
286	68	W&C
68	71	G
173	68	W&C
68	286	W&C
286	286	W&C
68	172	G
68	259	G
68	292	W&C
68	292	W&C
173	292	G
286	68	G
286	68	W&C
173	68	G
286	288	W&C
68	304	G
286	68	G
68	122	G
286	98	G
173	168	G
173	168	G
68	81	W&C
286	68	W&C
286	68	W&C
286	196	W&C
68	196	G
173	68	G
286	157	G
286	345	G
286	141	G
68	185	W&C
68	284	W&C
68	284	W&C
173	68	G
68	275	W&C
170	68	G
173	68	G
286	296	G
68	244	G
68	294	G
173	170	W&C
286	136	W&C
173	68	G
68	266	W&C
170	37	W&C
173	172	G
173	68	W&C
173	68	G
68	69	W&C
68	174	G
173	68	G
68	288	W&C
68	122	G
68	122	W&C
286	288	W&C
68	296	W&C
286	288	W&C
68	122	W&C
286	288	G
286	122	W&C
173	68	G
173	68	G
68	134	G
286	68	W&C
286	68	G
170	171	W&C
170	68	G
286	68	G
68	134	G
286	68	W&C
170	68	G
170	172	G
68	172	W&C
173	172	W&C
68	172	G
68	172	W&C
286	68	W&C
286	68	G
286	68	G
286	290	G
173	266	G
173	68	G
170	68	G
68	134	G
286	136	G
68	166	W&C
68	266	W&C
68	69	G
170	68	W&C
173	68	G
68	284	G
68	185	W&C
286	141	G
170	68	G
286	134	W&C
68	47	G
286	68	G
286	68	G
68	259	G
68	176	G
286	68	W&C
286	266	G
286	68	G
170	68	G
173	296	W&C
68	128	G
68	47	W&C
68	134	G
286	68	G
286	289	W&C
286	68	W&C
286	71	W&C
173	71	W&C
286	296	G
286	68	W&C
173	68	G
173	173	W&C
286	136	W&C
173	68	W&C
286	68	G
286	284	G
286	286	W&C
286	68	G
170	68	G
68	296	G
286	288	W&C
173	68	G
286	288	W&C
68	284	W&C
286	68	G
286	68	W&C
173	68	W&C
170	68	G
286	68	G
286	259	G
68	99	W&C
173	68	G
286	68	W&C
173	259	G
173	68	G
68	293	W&C
286	296	G
68	3	G
68	284	W&C
68	296	G
68	81	G
68	185	G
173	68	W&C
68	173	G
173	68	G
286	68	W&C
286	68	W&C
286	68	G
68	71	W&C
170	68	G
173	68	W&C
286	136	W&C
68	69	W&C
68	172	G
286	266	G
68	164	G
170	68	G
170	66	G
173	68	G
286	68	G
68	167	G
173	68	G
286	68	G
286	296	G
68	176	G
286	68	W&C
286	68	G
68	266	W&C
170	68	G
173	68	G
68	92	G
173	173	G
173	173	W&C
286	296	G
286	167	G
286	68	W&C
170	173	W&C
68	250	G
286	296	W&C
286	68	G
68	129	G
170	68	G
68	248	W&C
68	71	W&C
286	250	W&C
286	68	W&C
68	259	G
173	296	G
286	296	G
286	134	G
68	109	W&C
286	296	G
68	81	W&C
286	37	G
286	286	G
286	296	G
173	173	W&C
286	68	W&C
68	69	W&C
286	251	W&C
68	167	G
68	259	G
68	259	G
68	134	G
286	151	W&C
286	296	G
286	151	W&C
286	68	G
286	288	W&C
173	215	G
170	68	G
286	296	G
68	304	G
286	68	W&C
68	253	W&C
286	134	W&C
286	310	W&C
68	286	G
68	286	G
68	122	G
68	286	G
173	68	G
286	136	G
286	289	G
173	173	G
68	259	W&C
286	258	G
68	133	G
286	68	G
286	68	W&C
286	68	G
173	66	G
286	284	W&C
286	136	W&C
68	215	G
286	143	G
68	284	G
170	168	G
170	172	G
286	68	W&C
68	281	G
68	134	G
173	157	G
170	68	G
68	134	G
68	215	W&C
173	68	W&C
286	68	G
286	68	G
68	312	G
173	68	G
170	157	G
170	172	G
68	122	G
170	68	G
286	68	W&C
68	122	G
68	3	G
173	171	W&C
286	286	G
286	68	G
170	68	G
286	287	W&C
286	286	G
286	161	G
68	258	W&C
173	68	W&C
68	203	G
286	68	G
68	259	W&C
68	275	W&C
68	296	W&C
286	68	G
173	68	G
170	170	W&C
68	133	G
286	68	G
173	68	G
286	68	W&C
173	68	W&C
173	173	W&C
68	215	G
286	134	G
286	68	G
286	296	G
173	67	G
286	68	G
173	68	W&C
173	70	W&C
68	134	W&C
286	134	G
286	134	W&C
68	89	G
68	134	W&C
286	68	G
173	68	G
173	68	W&C
286	134	W&C
68	122	G
173	68	G
286	68	W&C
68	3	G
68	296	G
286	68	G
170	68	G
173	68	G
68	134	G
173	185	G
286	296	W&C
173	68	G
286	68	W&C
173	134	G
173	68	G
170	68	G
286	288	W&C
173	259	G
286	288	W&C
286	68	W&C
170	170	W&C
173	68	G
173	68	G
173	244	G
173	173	W&C
286	68	G
173	172	G
286	296	W&C
286	68	W&C
173	68	G
286	68	G
68	289	W&C
173	68	W&C
286	68	G
286	68	G
68	259	W&C
286	68	G
173	68	G
68	134	G
173	68	G
286	296	W&C
68	189	G
286	68	G
286	68	W&C
173	68	G
173	68	G
68	178	G
173	68	G
173	104	W&C
286	68	G
286	296	W&C
286	68	G
173	168	G
173	134	G
286	47	G
68	289	W&C
286	141	W&C
286	134	W&C
68	48	G
286	68	G
286	251	G
68	259	G
286	68	W&C
286	68	G
286	68	W&C
68	170	G
286	68	G
173	185	G
68	253	G
286	68	G
286	286	W&C
286	288	G
286	286	W&C
68	157	W&C
286	134	W&C
68	258	G
286	347	W&C
68	88	G
286	251	G
170	172	G
68	99	W&C
68	196	G
173	68	G
170	68	G
68	244	G
173	68	G
170	170	W&C
173	68	G
68	287	W&C
68	98	G
173	66	G
286	4	G
68	173	G
173	186	G
173	157	G
173	68	G
68	296	G
286	290	W&C
68	99	G
68	345	G
68	266	G
68	196	G
286	275	G
173	171	G
286	296	G
173	67	W&C
68	67	W&C
286	68	G
286	134	G
68	134	G
286	345	G
173	68	W&C
286	134	G
286	68	G
286	68	G
68	69	W&C
170	68	G
68	157	G
286	215	G
286	68	W&C
173	68	G
68	185	W&C
68	266	G
286	288	W&C
286	68	G
173	68	G
286	68	G
173	68	G
286	68	G
286	68	W&C
286	68	G
286	68	G
286	68	G
173	78	W&C
173	68	G
170	68	G
286	68	G
173	170	W&C
286	68	G
173	168	G
286	68	G
173	68	G
173	171	G
286	68	W&C
173	171	G
173	68	G
173	68	W&C
286	68	G
68	134	G
286	312	G
286	68	G
286	68	W&C
68	215	G
286	68	G
173	3	G
286	68	W&C
173	68	G
170	173	G
286	68	G
286	68	W&C
286	68	G
170	173	G
68	173	G
286	68	G
173	176	G
173	68	W&C
170	68	G
173	68	W&C
173	176	G
173	68	G
173	68	G
286	257	G
286	68	G
286	296	G
173	171	G
286	290	G
170	68	G
286	281	G
173	71	G
286	259	W&C
68	296	G
286	68	W&C
286	296	G
68	151	G
286	134	G
173	173	G
286	215	G
173	176	G
286	290	G
286	296	G
173	173	G
68	157	G
286	215	G
173	284	G
286	266	G
173	66	W&C
170	134	G
286	266	G
173	68	W&C
286	196	G
286	196	G
68	173	G
68	220	G
173	68	G
68	215	G
68	173	W&C
68	173	W&C
171	171	G
63	68	G
289	296	G
286	286	W&C
134	170	G
286	286	W&C
286	286	W&C
68	68	G
171	68	G
286	286	G
68	68	G
286	286	G
185	173	G
171	171	G
68	68	G
172	183	G
68	68	G
173	172	G
286	68	G
68	266	G
286	251	G
68	157	W&C
68	266	W&C
68	48	G
68	185	W&C
170	155	W&C
68	215	G
286	215	G
286	68	W&C
286	286	G
286	68	G
286	68	W&C
170	68	G
173	68	W&C
170	168	G
173	173	W&C
68	244	G
286	68	W&C
286	68	G
68	172	G
68	164	G
170	172	G
170	172	G
173	172	G
173	66	G
286	68	W&C
286	68	W&C
286	134	G
68	81	W&C
286	293	G
286	286	G
173	68	G
286	68	G
68	69	W&C
286	251	W&C
68	162	G
68	259	G
68	259	G
68	48	G
286	151	W&C
286	215	G
286	151	W&C
286	68	G
286	288	W&C
173	136	W&C
170	173	G
286	215	G
68	215	G
286	288	W&C
68	244	W&C
68	253	W&C
286	134	W&C
286	68	G
68	286	G
68	286	G
68	286	G
68	286	G
173	68	G
286	286	G
286	68	G
173	68	G
68	259	W&C
286	68	G
68	133	G
286	259	G
286	68	W&C
286	68	G
173	68	G
286	68	G
286	286	G
68	121	G
286	68	G
68	99	G
170	168	G
170	168	G
286	296	W&C
68	196	G
68	134	G
173	345	G
170	78	G
68	134	G
173	275	W&C
286	68	G
286	296	G
68	312	G
173	68	G
170	167	G
170	68	G
68	269	G
170	68	G
286	296	W&C
68	122	G
68	3	G
173	171	W&C
286	286	G
286	132	G
170	68	G
286	287	W&C
286	286	G
286	68	G
68	258	W&C
173	68	W&C
68	197	G
286	172	G
68	259	W&C
68	275	W&C
68	104	W&C
286	104	G
173	67	G
170	170	W&C
68	134	G
286	68	G
173	68	G
286	296	W&C
173	134	W&C
173	173	W&C
68	134	G
286	134	G
286	134	G
286	68	G
173	172	G
286	68	G
173	68	W&C
173	68	W&C
68	134	W&C
68	296	W&C
286	134	G
286	134	W&C
68	284	G
68	134	W&C
286	134	W&C
173	68	G
173	68	W&C
286	68	W&C
68	99	G
173	157	G
286	68	G
68	215	G
68	286	G
286	68	G
170	185	G
173	68	G
68	185	G
173	185	G
286	68	W&C
173	68	G
286	68	W&C
173	68	G
173	68	G
170	68	G
286	136	W&C
173	68	G
286	288	W&C
286	68	W&C
170	170	W&C
173	68	G
173	68	G
173	68	G
173	173	W&C
286	296	G
173	68	G
286	68	W&C
286	68	W&C
173	174	W&C
286	68	G
68	289	W&C
173	68	W&C
286	68	G
286	68	G
68	259	W&C
286	68	G
173	68	G
68	81	G
173	68	G
286	68	W&C
68	197	G
286	68	W&C
286	296	W&C
173	68	G
173	68	G
68	176	G
173	68	G
173	68	W&C
286	68	G
286	296	W&C
286	68	G
173	68	G
173	68	G
286	47	G
68	289	W&C
286	68	W&C
286	68	W&C
68	215	G
286	68	G
286	251	G
68	286	G
286	215	G
286	68	G
286	215	G
68	133	G
68	185	G
286	259	G
173	185	G
68	253	G
286	68	G
286	286	W&C
286	266	G
286	286	W&C
68	286	W&C
286	134	W&C
68	258	G
286	296	G
68	88	G
68	215	G
286	68	G
170	68	G
68	81	W&C
68	81	G
173	35	G
170	173	G
68	244	G
173	68	G
170	170	W&C
173	167	G
68	287	W&C
68	98	G
173	71	G
286	68	G
68	170	G
173	174	G
173	71	G
173	185	G
68	65	G
286	68	W&C
68	134	G
68	284	G
68	99	G
68	98	G
286	68	G
173	168	G
286	134	G
173	68	W&C
68	67	W&C
286	68	G
286	134	G
68	3	G
286	296	G
173	68	W&C
286	134	G
286	215	G
286	68	G
68	69	W&C
170	68	G
68	157	G
286	345	G
286	68	W&C
173	68	G
68	185	W&C
68	226	W&C
286	288	W&C
286	68	G
173	68	G
286	68	G
173	68	G
286	68	G
286	294	G
286	68	G
286	68	G
286	68	G
173	68	W&C
173	68	G
170	68	G
286	68	G
173	170	W&C
286	68	G
173	68	G
286	157	G
173	68	G
173	68	G
286	68	W&C
173	68	G
173	68	G
173	68	W&C
286	296	G
68	122	G
286	215	G
286	68	G
286	68	W&C
68	284	G
286	68	G
173	68	G
286	68	W&C
173	68	G
170	68	G
286	68	G
286	296	W&C
286	68	G
170	68	G
68	167	G
286	68	G
173	296	G
173	68	W&C
170	68	G
173	68	W&C
173	122	G
173	68	G
173	185	G
286	251	G
286	68	G
286	296	G
173	171	G
286	68	G
170	173	G
286	296	G
173	71	G
286	68	G
68	266	G
286	68	W&C
286	259	G
68	284	G
286	68	G
173	173	G
286	81	G
173	68	G
286	68	G
286	68	G
173	173	G
170	133	G
286	134	G
286	134	G
68	48	G
286	68	G
134	215	G
286	286	W&C
286	286	W&C
68	68	G
171	171	G
286	286	G
68	68	G
286	286	G
185	68	G
171	171	G
68	68	G
172	185	G
68	68	G
68	164	G
286	134	G
286	287	G
68	48	G
286	188	W&C
68	3	G
286	286	G
286	286	G
68	258	W&C
173	28	W&C
68	196	G
68	275	W&C
170	170	W&C
286	166	G
173	172	G
286	134	G
68	246	G
68	98	G
286	68	G
173	185	G
68	185	G
286	68	W&C
173	68	G
170	68	G
173	68	G
286	68	G
173	68	G
68	205	G
286	68	W&C
173	68	G
173	68	G
173	68	G
286	68	G
286	251	G
68	251	G
286	48	G
286	68	G
286	48	G
68	215	G
68	215	G
286	215	G
173	215	G
68	253	G
286	68	G
286	286	W&C
286	68	G
286	286	W&C
68	286	W&C
286	134	W&C
68	286	G
286	266	G
68	88	G
286	68	G
170	176	G
68	176	W&C
68	196	G
173	35	G
170	173	G
68	244	G
173	170	G
170	170	W&C
173	167	G
68	220	W&C
173	171	G
286	255	G
68	172	G
173	172	G
173	172	G
173	172	G
68	172	G
286	290	W&C
68	203	G
68	104	G
68	104	G
68	104	G
286	67	W&C
173	67	G
286	67	G
173	67	W&C
68	67	W&C
286	296	G
286	134	G
68	134	G
286	134	G
173	68	W&C
286	134	G
286	134	G
286	68	G
68	69	G
170	68	G
68	157	G
286	68	G
286	68	W&C
173	68	G
68	185	W&C
68	197	G
286	288	W&C
286	68	G
173	68	G
286	68	G
173	68	G
286	68	G
286	68	G
286	68	G
286	68	G
286	68	G
173	68	G
173	68	G
170	68	G
286	68	G
173	68	W&C
286	68	G
173	68	G
286	68	G
173	68	G
173	68	G
286	68	W&C
173	68	G
173	68	G
173	68	W&C
286	266	G
68	266	G
286	266	G
286	68	G
286	68	W&C
68	259	G
286	68	G
173	68	G
286	296	W&C
173	68	G
170	173	G
286	68	G
286	68	W&C
286	68	G
170	173	G
68	167	G
286	68	G
173	47	G
173	68	W&C
170	68	G
173	68	W&C
173	71	G
173	68	G
173	81	G
286	81	G
286	250	G
286	296	G
173	68	G
286	290	G
170	68	G
286	296	G
173	71	G
286	259	W&C
68	101	G
286	68	W&C
286	296	G
68	284	G
286	296	G
173	173	G
286	284	G
173	71	W&C
286	290	G
286	296	G
173	173	G
68	236	G
286	286	G
286	286	G
185	68	G
171	171	G
68	68	G
172	68	G
68	68	G
286	157	G
170	168	G
68	88	G
68	47	W&C
286	68	G
286	68	G
286	296	G
286	68	G
173	244	W&C
173	244	W&C
68	250	G
68	185	G
286	312	W&C
286	292	W&C
68	266	W&C
68	259	W&C
286	50	G
173	173	W&C
68	99	G
68	304	G
286	206	G
68	215	G
68	296	G
68	266	W&C
68	157	W&C
286	68	G
173	68	G
286	157	G
173	68	G
68	28	G
68	345	G
170	168	W&C
68	48	W&C
68	134	G
173	67	G
68	48	W&C
68	266	W&C
286	68	G
68	249	G
68	296	G
286	244	G
173	68	W&C
68	215	G
68	134	W&C
68	215	W&C
68	299	G
286	136	W&C
170	68	G
68	176	G
68	185	G
173	68	G
68	253	W&C
68	112	W&C
68	215	G
68	256	W&C
286	136	W&C
68	215	G
68	27	W&C
286	266	W&C
68	196	G
286	68	G
173	171	G
68	258	G
170	171	W&C
286	68	G
68	157	W&C
286	244	G
286	68	G
173	168	G
286	68	G
286	68	G
68	284	W&C
286	68	G
68	244	G
286	68	G
173	34	W&C
286	68	W&C
68	253	W&C
286	136	G
68	44	W&C
173	68	G
173	172	G
173	68	W&C
68	8	G
173	185	G
68	44	W&C
68	176	G
68	258	G
68	215	G
68	251	W&C
173	188	G
68	3	G
68	48	G
286	71	G
286	68	W&C
286	236	G
68	309	G
173	172	W&C
68	262	G
68	312	G
173	176	G
68	292	G
286	296	G
68	208	G
68	208	G
68	28	G
173	99	G
286	68	G
173	66	W&C
68	112	G
170	70	G
68	215	G
68	296	W&C
286	68	G
173	68	W&C
68	215	G
286	68	W&C
68	284	G
286	259	G
68	112	G
286	259	G
68	215	G
68	196	G
68	304	G
68	134	G
68	304	G
286	68	G
286	68	G
173	266	G
68	54	W&C
68	296	G
68	253	G
68	309	G
286	215	G
173	172	W&C
286	215	G
68	215	G
68	157	G
173	186	G
68	25	G
286	275	G
68	208	G
68	208	G
68	122	G
173	122	G
286	68	G
173	66	W&C
68	284	G
170	70	G
68	236	G
68	296	W&C
286	68	G
173	68	W&C
68	277	G
68	266	G
286	81	G
68	284	G
286	81	G
68	304	G
68	196	G
68	215	G
68	134	G
68	304	G
286	68	G
286	68	G
173	266	G
68	54	W&C
68	296	G
68	196	G
68	196	G
68	299	G
68	134	G
68	157	G
286	68	G
286	68	G
173	68	W&C
173	266	G
68	54	W&C
68	296	G

## Sheet: Zambia Trips
WARD ORIG	WARD DEST	CLUSTER		KEY
406	362	G		W&C = Women traveling with children
404	483	G		G = General
200	106	G
693	56	W&C
215	166	G
1078	149	G
698	168	G
697	157	G
630	697	G
404	359	W&C
404	407	W&C
403	416	W&C
404	399	W&C
404	404	W&C
405	724	W&C
404	473	G
405	416	W&C
406	406	G
406	406	G
405	433	G
405	721	G
403	399	G
403	434	G
404	417	G
406	399	W&C
406	434	G
403	403	G
405	408	W&C
1076	250	W&C
723	724	G
698	1123	G
698	44	G
698	1178	G
698	343	G
698	101	G
697	498	G
214	175	G
208	324	G
214	244	G
622	700	G
405	446	G
197	351	G
693	197	G
208	199	G
215	71	G
208	179	G
623	200	W&C
215	1037	G
215	206	G
197	214	W&C
215	176	G
623	217	G
214	345	W&C
215	305	G
215	725	G
1079	1076	G
208	201	W&C
197	725	G
403	482	G
214	215	W&C
215	247	G
405	389	G
698	715	G
697	706	G
693	44	G
693	55	G
697	1218	G
693	46	G
622	700	G
697	708	G
697	722	G
693	697	W&C
723	948	G
697	692	W&C
723	89	W&C
723	646	G
698	1178	G
698	223	W&C
697	697	G
404	451	G
723	1247	G
723	644	G
723	706	G
405	211	W&C
698	725	G
723	702	G
405	701	G
693	646	G
697	701	G
723	1171	G
723	1171	G
1076	718	G
723	723	G
723	412	G
693	713	W&C
698	89	W&C
698	211	G
214	670	G
698	725	G
697	1178	G
208	223	G
622	561	G
630	194	G
622	561	G
697	197	G
698	725	G
1079	1078	W&C
208	1139	G
1076	40	W&C
693	1026	G
1079	1067	G
698	307	G
208	324	G
693	403	G
405	718	G
1078	1073	G
1075	1076	W&C
1075	1070	G
1076	697	G
1076	1075	G
698	332	G
698	723	G
623	570	G
623	623	G
625	583	G
623	224	G
698	706	G
200	697	G
1075	1070	G
214	214	G
405	459	G
215	644	G
1076	1068	W&C
623	640	G
405	406	G
693	719	W&C
630	670	G
405	705	G
625	626	W&C
1079	1076	G
630	48	G
200	48	G
697	702	G
630	630	W&C
200	199	G
406	146	W&C
200	216	G
622	623	G
723	723	G
623	622	W&C
1079	701	G
693	718	G
623	622	G
698	146	G
1075	915	G
1079	1076	W&C
697	88	G
723	703	G
403	724	G
408	403	G
150	725	G
723	174	G
451	406	W&C
661	723	G
697	697	W&C
5	712	G
703	698	G
320	698	G
522	522	W&C
331	1075	G
701	646	G
641	622	W&C
871	622	G
405	708	W&C
540	725	W&C
709	709	G
698	1076	G
406	362	G
404	483	G
200	30	G
1079	905	G
693	56	W&C
215	166	G
1078	149	G
698	349	G
197	157	W&C
697	142	G
215	171	G
630	1301	G
1078	247	W&C
404	359	G
406	414	W&C
404	407	W&C
406	406	G
403	416	W&C
406	403	W&C
403	417	W&C
404	399	G
405	223	W&C
405	209	G
404	404	W&C
404	914	W&C
404	414	G
405	332	G
404	473	G
405	414	W&C
406	408	G
404	417	G
403	434	G
406	434	G
404	457	G
406	399	W&C
406	404	W&C
406	406	W&C
406	406	W&C
406	399	W&C
403	403	G
405	408	W&C
698	12	W&C
693	651	W&C
723	725	G
698	725	G
723	219	W&C
698	44	G
693	440	G
698	1150	G
698	343	G
697	721	G
698	677	G
697	498	G
214	175	G
208	324	G
214	175	W&C
214	238	G
404	404	G
622	347	G
215	171	G
405	693	G
214	302	G
200	706	G
200	332	G
630	179	G
197	247	G
208	344	W&C
693	197	G
197	30	G
208	199	G
215	71	G
208	147	G
208	209	W&C
208	179	G
208	24	W&C
215	223	W&C
623	200	W&C
214	1085	G
215	1037	W&C
215	206	G
215	176	G
200	966	G
208	77	W&C
214	700	W&C
208	697	W&C
405	398	G
208	184	G
215	228	G
214	1145	G
215	697	G
215	823	W&C
208	197	W&C
1079	1076	G
215	332	G
214	209	G
208	178	W&C
215	212	W&C
197	725	G
630	633	W&C
403	482	G
693	691	G
214	215	W&C
215	247	G
697	676	G
405	477	G
698	703	G
693	219	G
697	706	G
693	703	W&C
693	44	G
693	55	G
697	647	G
214	697	G
693	658	G
693	398	G
622	700	G
698	703	G
697	674	G
697	1171	G
697	95	G
693	725	W&C
723	217	G
697	724	G
697	209	G
215	725	W&C
723	620	G
697	697	G
404	451	G
698	1155	G
723	693	W&C
723	1247	G
723	715	G
723	706	G
405	211	W&C
698	725	G
723	702	G
405	698	G
698	835	G
693	26	G
405	700	G
723	1171	G
723	1171	G
723	1171	G
697	336	W&C
1076	718	G
723	723	G
697	708	W&C
697	1357	W&C
723	217	G
723	724	G
405	719	G
200	350	G
698	211	G
214	222	G
698	405	G
698	725	G
697	670	G
208	223	G
406	406	G
623	565	G
622	561	G
630	538	G
622	561	G
698	710	G
1079	1078	W&C
208	146	G
1075	1001	W&C
406	522	G
1075	911	G
1076	1017	G
693	1026	G
1079	1074	G
698	307	G
208	324	G
693	648	G
405	613	G
1078	1071	G
1075	1076	G
1079	1076	W&C
1075	1070	G
1076	1225	G
1076	1075	G
1079	1078	G
698	332	G
208	337	G
693	659	G
405	204	G
197	351	G
215	247	G
215	336	G
697	498	W&C
404	509	W&C
630	326	W&C
623	570	G
625	583	G
623	640	G
625	624	W&C
623	568	G
623	638	G
625	622	G
623	640	W&C
623	639	W&C
622	970	G
623	643	W&C
693	602	W&C
698	706	G
625	622	W&C
208	179	W&C
200	1076	G
200	44	G
623	550	G
623	622	G
1076	55	G
403	407	W&C
698	661	G
1079	1067	G
403	415	G
405	389	G
403	399	W&C
697	1356	G
697	670	G
215	1015	G
1076	907	G
404	140	G
406	473	G
1076	1068	W&C
404	383	W&C
404	406	G
623	640	G
215	349	G
693	401	W&C
1079	1079	G
1079	1068	G
405	406	G
693	352	W&C
405	412	W&C
693	984	G
630	1076	G
405	705	G
625	622	G
1079	1076	G
623	625	G
630	568	G
200	247	G
406	473	G
697	170	G
630	630	W&C
197	192	G
200	722	G
406	446	W&C
1079	914	G
406	406	W&C
200	189	G
1076	708	G
693	703	W&C
625	584	G
623	627	W&C
723	723	G
1079	1070	W&C
623	622	W&C
630	622	G
1079	211	G
623	622	G
1075	1078	W&C
1076	718	G
1075	1073	W&C
215	212	G
693	718	G
1079	1076	G
623	622	G
698	332	G
1075	915	G
214	157	G
1079	1076	W&C
630	623	G
1079	1076	W&C
697	514	W&C
625	64	G
1079	1076	G
723	1245	G
408	403	G
150	825	G
219	149	G
723	174	G
661	723	G
697	697	W&C
5	712	G
703	1076	G
320	152	G
628	693	W&C
718	1180	G
825	197	G
522	522	W&C
331	1076	G
1068	1079	W&C
623	55	G
641	622	G
11	121	G
871	622	G
405	708	W&C
540	621	W&C
217	302	G
709	708	G
1076	708	G
1079	1067	G
404	357	W&C
406	355	G
404	483	G
404	377	G
404	4	G
622	528	W&C
208	569	W&C
200	661	G
1076	1076	W&C
1079	913	G
693	56	W&C
1079	1073	W&C
1079	713	G
698	150	G
208	150	G
215	341	G
1078	149	G
698	167	G
197	1085	G
697	698	G
215	718	G
630	630	W&C
406	171	W&C
630	1225	G
697	170	G
1076	1068	G
1076	349	W&C
1076	915	G
1076	1068	G
404	359	G
406	414	W&C
404	407	W&C
404	397	W&C
406	408	W&C
403	408	W&C
406	406	G
403	408	W&C
406	406	W&C
403	405	W&C
406	403	W&C
403	408	G
623	625	G
403	417	W&C
403	403	G
403	715	G
404	399	W&C
405	43	W&C
405	718	G
404	404	W&C
404	644	G
404	406	G
404	353	G
404	905	W&C
404	414	G
404	695	G
404	414	G
404	451	G
404	416	W&C
406	399	G
404	404	G
404	473	G
406	403	G
723	405	G
405	703	W&C
406	515	W&C
406	399	G
405	723	G
405	401	G
406	406	G
405	709	G
405	408	W&C
405	347	G
406	403	W&C
403	414	G
405	359	W&C
405	405	G
406	434	G
404	434	W&C
404	697	G
404	402	W&C
404	403	W&C
404	411	G
406	399	W&C
406	408	W&C
406	406	W&C
406	405	W&C
406	406	G
406	403	W&C
406	406	W&C
404	415	G
403	406	W&C
406	398	W&C
406	406	G
406	406	G
406	399	W&C
403	405	G
403	403	G
405	353	W&C
405	697	W&C
405	408	W&C
698	12	W&C
723	717	W&C
1076	1077	G
208	913	G
1076	330	G
1076	905	W&C
1076	949	G
697	724	G
723	703	G
1078	1076	W&C
698	693	G
622	580	W&C
208	217	G
200	55	G
723	43	W&C
403	709	G
698	44	G
693	440	G
693	1179	G
698	293	G
698	709	G
697	498	G
214	187	G
404	405	W&C
208	324	G
208	832	G
215	177	W&C
208	260	W&C
214	238	G
214	150	G
214	1012	G
215	152	W&C
404	469	G
1078	944	G
723	948	W&C
215	171	G
405	403	W&C
404	424	W&C
406	457	G
404	447	W&C
404	435	G
405	693	G
622	568	G
214	247	G
208	161	W&C
215	823	W&C
197	212	G
215	212	G
208	971	G
200	705	G
214	221	W&C
208	715	G
200	332	G
630	622	G
723	715	G
197	147	G
208	718	W&C
693	197	G
208	197	W&C
200	208	G
215	71	G
208	147	G
405	705	G
208	483	G
215	336	G
208	167	G
208	197	G
208	197	G
208	179	G
208	24	G
208	613	W&C
208	209	W&C
623	200	W&C
200	14	G
200	844	G
214	697	G
215	1399	G
215	340	G
215	705	G
215	186	G
215	191	G
215	647	G
215	206	G
215	722	G
197	217	G
214	349	G
215	176	G
215	323	G
215	150	G
215	133	G
215	337	G
215	217	G
200	177	G
200	175	G
208	713	G
623	622	G
214	700	W&C
200	219	G
208	1172	W&C
405	398	G
630	638	W&C
215	698	W&C
215	1069	G
214	835	G
215	403	G
215	175	W&C
630	589	G
208	209	W&C
215	320	W&C
1079	1076	G
215	1076	G
623	639	G
214	197	G
208	178	W&C
622	223	G
197	725	G
208	150	G
630	223	G
630	638	W&C
403	482	G
214	241	W&C
214	171	W&C
215	293	G
697	725	G
208	242	G
693	404	G
403	463	G
405	521	W&C
405	472	G
405	713	G
403	498	W&C
698	1300	G
693	1247	G
697	700	G
693	703	W&C
693	44	G
697	650	G
698	1258	W&C
693	55	G
693	670	W&C
693	661	G
214	835	G
693	658	G
693	1085	G
622	697	G
697	351	G
697	24	G
697	724	G
697	1352	W&C
697	705	G
697	1356	W&C
693	670	G
697	43	G
723	823	G
697	718	G
697	209	G
698	205	W&C
697	1085	G
693	713	W&C
698	697	G
723	538	G
215	1178	W&C
723	404	G
698	349	G
698	1180	G
697	697	G
404	451	G
698	725	W&C
723	408	G
723	197	W&C
723	1207	G
723	715	G
723	607	G
723	659	G
723	706	G
405	700	G
698	725	G
200	697	G
723	647	G
405	401	G
698	41	W&C
698	703	G
693	30	G
697	703	G
200	701	G
405	718	W&C
723	1171	G
697	406	G
208	133	W&C
405	517	G
723	718	W&C
1076	1071	G
404	693	W&C
723	723	G
200	711	W&C
622	703	G
723	718	W&C
697	708	W&C
697	646	G
723	217	G
723	724	W&C
405	723	G
200	350	G
693	713	G
697	724	G
1076	713	G
698	211	G
214	715	G
698	1186	G
697	1247	G
693	720	G
208	223	G
630	292	W&C
406	406	G
623	622	G
623	640	W&C
630	564	W&C
622	561	G
625	341	W&C
208	569	W&C
630	568	G
622	561	G
625	573	G
697	406	G
1078	984	W&C
698	670	G
1079	1078	W&C
404	414	G
208	146	G
1075	950	W&C
208	74	W&C
1079	1076	G
1075	1001	W&C
406	808	G
1079	1076	G
1076	1017	W&C
1075	1075	W&C
693	1026	G
200	211	G
1079	1070	G
623	69	G
214	320	G
622	630	G
1076	315	W&C
698	307	G
208	324	G
693	299	G
197	318	G
630	584	G
200	310	W&C
215	698	W&C
215	247	G
404	476	G
208	604	W&C
405	724	G
1079	1068	W&C
1079	1073	W&C
1079	1076	G
1076	943	G
1076	883	G
1078	919	G
215	1071	W&C
1076	916	W&C
1075	1076	G
1075	914	W&C
1076	1069	W&C
1075	1076	W&C
1079	1076	W&C
1075	1070	G
1076	1075	G
1078	916	W&C
1078	1074	W&C
1079	1078	G
1079	1068	W&C
1076	883	W&C
200	349	W&C
693	1176	W&C
197	336	G
698	332	G
208	337	G
723	214	G
405	341	G
197	238	G
215	247	G
215	722	G
215	214	G
697	710	W&C
405	406	G
404	509	W&C
630	632	W&C
630	635	G
630	562	W&C
630	943	W&C
630	212	G
623	622	G
623	630	G
623	298	G
623	630	G
622	622	G
623	624	G
623	627	G
623	632	W&C
625	583	G
623	622	W&C
623	622	G
625	626	G
623	627	G
625	624	G
623	622	W&C
623	629	G
623	298	G
625	630	G
623	640	W&C
623	623	G
623	217	W&C
623	626	G
622	640	G
623	638	G
693	44	W&C
623	640	W&C
622	568	W&C
698	715	G
623	640	W&C
623	550	W&C
625	622	W&C
405	417	W&C
623	568	W&C
208	206	W&C
403	406	G
403	401	G
1076	1070	W&C
215	214	G
200	724	G
200	198	G
200	146	G
200	710	G
200	134	G
630	523	G
200	199	G
200	209	G
200	706	G
215	231	G
623	568	G
200	299	W&C
200	176	G
200	718	G
623	624	G
1076	943	G
214	700	G
214	247	W&C
1075	1076	G
214	222	W&C
1075	1070	G
214	720	G
403	485	G
403	407	W&C
698	204	G
1076	1015	G
1079	1076	G
214	216	G
214	214	G
403	418	G
405	502	G
214	197	G
697	215	G
403	706	W&C
403	399	W&C
405	476	G
697	197	W&C
630	622	G
697	697	G
215	571	G
404	406	G
1076	882	G
630	568	G
404	718	G
406	418	G
1076	1068	W&C
215	247	G
404	405	W&C
404	411	G
630	961	G
406	403	W&C
404	406	G
1079	1076	G
404	406	G
623	622	G
623	640	G
1078	1075	G
1078	707	G
215	217	G
630	622	W&C
1078	718	W&C
693	401	G
1079	1076	G
623	630	G
1079	1070	G
1079	1076	G
405	406	G
693	701	W&C
405	428	W&C
693	723	G
1079	1076	G
622	219	G
405	434	G
405	705	G
1079	1076	G
625	622	G
1079	1076	W&C
1076	914	G
1079	1076	G
693	724	G
623	626	G
405	514	G
623	629	W&C
1079	1076	G
723	703	W&C
630	630	G
623	622	G
208	201	G
630	622	W&C
200	205	G
406	718	G
1075	1076	G
406	418	G
723	10	W&C
630	622	G
406	504	G
630	630	W&C
197	336	G
200	199	G
630	42	G
200	721	G
406	408	W&C
215	177	G
1079	914	G
630	635	W&C
406	418	W&C
623	639	G
623	81	G
698	347	G
406	406	W&C
200	189	G
1076	708	G
693	703	G
625	627	G
623	622	G
625	571	G
623	622	G
214	157	G
1075	1075	W&C
693	725	G
1076	708	G
1075	1075	W&C
623	568	W&C
623	624	G
208	335	G
623	564	W&C
723	723	G
1079	1067	W&C
623	622	W&C
630	638	G
1079	943	G
625	624	W&C
214	179	G
623	538	G
622	570	G
623	630	G
214	823	G
1075	1078	W&C
1076	1076	G
1076	943	G
630	613	G
200	703	G
622	563	W&C
1079	1076	G
623	622	G
630	707	W&C
698	24	G
1075	915	G
214	197	G
214	823	G
630	622	G
1079	1076	G
697	698	G
723	703	W&C
214	150	G
623	622	G
623	628	W&C
625	622	G
1079	1068	G
1078	1068	G
1079	1077	W&C
630	473	G
1079	1076	G
214	192	G
623	624	G
630	122	G
1079	1076	W&C
622	55	W&C
625	622	W&C
697	1403	G
1079	1078	W&C
623	622	G
1079	997	W&C
1079	1070	G
623	640	G
1076	1076	W&C
622	630	G
630	613	G
622	714	G
625	208	W&C
623	625	W&C
622	625	W&C
1075	1075	G
625	624	G
1079	1070	G
623	624	G
723	703	W&C
698	704	G
405	403	W&C
405	718	G
406	404	W&C
408	403	G
434	406	G
570	341	G
700	1247	G
717	709	G
150	215	G
461	403	G
408	408	G
451	406	G
661	723	G
697	697	W&C
5	5	G
703	613	G
320	152	G
670	698	G
628	698	W&C
718	350	G
724	405	W&C
825	722	G
706	352	W&C
522	522	W&C
693	670	G
214	705	G
1076	1075	G
331	1076	G
1068	700	W&C
623	622	G
332	332	G
701	670	G
641	622	G
11	1225	G
870	215	G
871	622	G
871	622	G
405	708	W&C
918	1076	W&C
540	621	W&C
199	214	G
214	208	G
215	693	G
217	150	G
709	1075	G
698	1076	G
703	1076	G
606	606	W&C
1076	1075	G
1077	1076	G
1079	1070	G
1079	1079	W&C
616	697	G
622	623	G
630	630	G
403	399	W&C
214	222	G
698	985	G
1076	1068	W&C
1078	1073	G
214	351	G
623	622	G
1075	698	W&C
214	204	G
404	405	W&C
623	622	W&C
1076	1071	G
1075	718	G
630	630	G
404	399	G
405	406	G
403	408	W&C
403	399	W&C
1075	204	G
214	314	G
403	701	G
693	55	G
697	1207	G
404	698	G
1078	703	W&C
1076	701	G
697	336	G
698	985	G
1078	1073	G
1078	1079	W&C
214	181	G
623	948	W&C
623	622	G
200	193	G
1075	698	W&C
214	204	G
630	639	G
693	498	W&C
630	550	G
630	613	W&C
623	623	W&C
1075	725	G
1076	1071	G
1075	718	G
1079	725	G
404	356	W&C
403	403	G
697	695	G
630	630	W&C
630	630	G
1078	150	G
698	150	G
1079	1076	W&C
404	519	W&C
404	359	G
406	397	W&C
404	408	W&C
406	705	G
403	416	W&C
405	404	G
404	644	G
404	353	G
723	405	G
403	408	W&C
403	399	W&C
403	434	G
698	698	G
404	417	W&C
406	408	W&C
406	399	W&C
403	709	G
723	646	W&C
214	182	G
1076	912	W&C
1076	915	W&C
723	724	G
1076	1068	W&C
1076	919	W&C
693	517	G
697	498	G
723	193	W&C
1078	953	G
215	55	G
214	302	G
630	212	W&C
208	715	G
1075	708	G
214	214	G
200	763	G
214	715	G
622	622	G
200	844	W&C
200	1162	G
208	572	W&C
208	211	W&C
197	175	G
630	703	G
693	247	W&C
403	701	G
403	473	W&C
693	219	G
698	1258	W&C
693	55	G
697	209	G
693	659	G
697	1207	G
404	698	G
723	197	W&C
723	607	G
1078	703	W&C
693	725	G
1076	1071	G
697	336	G
1078	715	W&C
200	711	W&C
723	718	W&C
214	715	G
622	827	W&C
698	568	W&C
693	517	G
208	568	G
208	569	W&C
625	985	W&C
698	985	G
1079	1078	W&C
200	200	G
623	106	G
214	171	G
197	218	G
1079	1015	G
1078	1073	G
1078	1075	W&C
1075	718	G
1075	693	G
1078	197	G
1078	217	W&C
1075	703	G
1079	913	G
1079	1076	G
1078	1074	W&C
1076	883	W&C
623	337	G
405	341	G
215	722	G
214	55	G
693	517	G
622	871	W&C
623	629	W&C
622	640	G
623	572	G
623	622	G
1076	119	G
403	703	G
200	193	G
200	200	G
200	1054	G
1075	957	G
1075	88	W&C
214	214	G
403	485	G
403	403	W&C
403	407	W&C
214	972	W&C
1079	1076	G
214	204	G
630	725	G
405	476	G
215	218	G
1076	1076	G
1076	1067	W&C
404	718	G
404	405	W&C
623	323	G
1078	1075	W&C
406	436	W&C
405	701	W&C
623	623	G
405	661	W&C
625	208	G
405	405	W&C
623	576	G
1079	914	G
623	624	G
630	639	G
630	635	W&C
698	347	W&C
630	725	W&C
208	718	W&C
625	576	G
622	160	W&C
630	550	G
630	630	G
622	724	G
630	613	W&C
214	167	G
623	622	G
622	570	G
214	177	G
1075	1016	W&C
1076	332	G
623	49	G
630	633	G
200	351	G
1079	1076	G
214	818	G
1075	714	G
723	697	G
1078	1072	G
623	623	W&C
1075	693	G
1075	725	G
1076	987	W&C
1076	1071	G
1075	1076	G
1075	718	G
1075	1017	G
1079	613	G
625	627	W&C
623	572	G
625	626	W&C
625	722	W&C
1079	694	G
623	623	G
625	622	W&C
1076	982	W&C
405	717	G
398	404	G
725	55	G
1050	208	G
461	403	G
1040	693	G
320	698	G
628	628	W&C
722	1075	G
705	1078	G
713	405	G
568	625	G
395	405	G
870	215	G
888	1078	G
907	1078	G
917	1078	G
214	208	G
571	698	G
562	622	G
606	606	W&C
1068	1079	G
1072	1076	G
1077	1079	G
616	697	G

## Sheet: Tanzania Trips
WARD ORIG	WARD DEST	CLUSTER		KEY
1313	1323	G		W&C = Women traveling with children
1313	1312	G		G = General
1313	145	G
1313	110	G
1313	449	G
1313	1592	G
1313	347	G
1313	105	G
1313	1329	G
134	1497	G
1313	1323	G
125	696	G
134	1673	G
1496	865	G
1496	1534	G
1496	1453	G
172	770	G
2479	224	G
2479	21	G
1501	125	G
2479	102	G
2480	2408	W&C
2479	2274	G
2479	341	G
2481	132	G
2480	1749	G
2480	492	G
2481	25	G
2481	700	G
172	527	G
134	1772	G
2481	2459	G
1313	1328	G
125	1773	G
172	2506	G
134	697	G
2481	2472	W&C
1313	2107	G
1257	81	G
1313	1318	G
1313	1312	W&C
1313	1320	G
1313	341	G
1313	1312	W&C
1313	1255	W&C
1313	145	G
1313	1312	G
1313	1328	G
1313	288	G
1313	110	G
1313	160	W&C
1313	1150	G
1313	449	G
1313	449	G
1313	1855	G
1313	389	G
1313	12	G
1313	356	G
1313	1732	G
1313	342	G
1313	1257	G
1313	27	G
1313	2040	G
1313	170	G
125	1470	G
1313	449	G
1313	124	G
125	1765	W&C
1313	1327	G
1313	449	G
1313	1220	G
134	1497	G
1313	1433	G
134	1473	G
1313	1220	G
1313	1404	G
125	2376	G
125	696	G
1496	1452	G
1496	1451	G
125	342	G
134	1239	G
1496	1468	G
134	2504	G
1496	1490	W&C
134	1737	G
134	2202	G
1496	1478	G
137	1313	G
137	822	G
137	1392	G
1496	158	G
1496	134	G
1496	110	G
1496	170	G
1496	1888	G
1496	1472	G
1501	1524	G
1496	743	G
1496	1453	G
1501	1502	W&C
172	770	G
1496	1535	W&C
1496	1525	G
2479	1394	G
2479	135	G
1496	158	G
1501	1891	G
2479	341	G
1501	24	G
2479	1737	G
1501	150	W&C
2480	2408	W&C
2480	68	G
2479	2429	W&C
2480	224	G
2479	1228	G
2481	2428	G
2479	21	G
2481	132	G
172	816	G
2480	173	G
2480	2511	G
2481	118	W&C
2480	737	G
2480	2477	W&C
172	878	G
172	1737	G
2480	1178	G
2481	136	G
172	1737	G
2481	738	G
2481	700	W&C
172	1196	G
2481	224	G
172	196	G
172	527	G
2481	36	G
172	1429	W&C
172	1782	G
1313	449	G
1313	1322	G
125	1773	W&C
125	2149	G
125	37	W&C
172	2506	G
2481	2472	W&C
1313	1808	G
1313	1398	G
1313	125	G
2480	2472	G
2479	152	G
1313	1312	G
2480	2411	W&C
1313	1434	G
1257	161	G
1313	102	G
1313	1436	G
1313	105	G
1313	1433	W&C
1313	102	G
1313	102	G
1313	1314	G
1313	102	G
1313	1327	W&C
1313	833	W&C
1313	133	G
1313	1323	G
1313	359	G
1313	1303	W&C
1313	1691	G
1313	224	G
1313	2151	G
1313	1312	W&C
1313	1255	W&C
1313	125	G
1313	145	G
1313	105	G
1313	1323	W&C
1313	230	G
1313	131	G
1313	1576	G
1313	1576	G
1313	1327	G
1313	2429	G
1313	132	G
1313	133	G
1313	1328	G
1313	288	G
1313	170	G
1313	110	G
1313	432	G
1313	110	G
1313	132	G
1313	102	G
1313	1250	G
1313	160	G
1313	103	G
1313	133	G
1313	355	G
1313	1150	G
1313	445	G
1313	1228	G
1313	1684	G
1313	449	G
1313	161	G
1313	2307	G
134	2371	G
1313	138	W&C
1313	1146	G
1313	1318	G
1313	1312	W&C
1313	1138	W&C
1313	449	G
1313	883	G
1313	449	G
1313	884	G
1313	453	G
1313	1146	G
1313	1146	W&C
1313	102	G
1313	102	G
1313	389	G
1313	770	W&C
1313	152	G
1313	1320	W&C
1313	1326	W&C
1313	2390	G
1313	133	G
1313	356	G
1313	1732	G
1313	264	W&C
1313	1575	W&C
1313	1146	G
1313	1240	G
1313	1392	G
1313	125	G
1313	1393	G
1313	1257	G
1313	169	G
1313	1748	G
1313	453	G
1313	106	G
1313	1391	W&C
1313	1274	G
125	1940	G
1313	518	G
1313	2040	G
1313	108	G
1313	108	G
1313	170	G
125	1281	W&C
1313	173	G
125	1471	G
1313	117	G
1313	1203	G
1313	129	G
1313	1219	W&C
1313	105	G
1313	2377	G
1496	1980	W&C
1313	102	G
1496	1497	W&C
1313	212	G
1313	1392	G
1313	1326	G
1313	1942	G
1313	1432	W&C
125	1412	G
125	1765	W&C
1313	1313	G
1313	725	G
1313	1479	G
1313	353	W&C
1313	152	W&C
1496	1509	G
1313	518	G
1313	1435	W&C
1313	1323	G
1313	134	G
1313	1189	G
1313	348	G
1313	133	G
1313	1732	G
134	2430	G
1313	172	G
1313	107	G
1313	1596	G
1313	1262	W&C
1313	449	G
1313	149	G
1496	1497	W&C
1313	1849	G
134	698	G
1313	1393	G
134	2315	W&C
1313	718	W&C
1313	1268	G
1313	1401	G
1313	1748	G
1313	1450	G
1313	1281	G
134	745	G
134	1394	G
1496	105	G
1313	124	G
134	1473	G
1313	1748	G
1313	133	G
1313	1228	G
1313	1710	G
1313	1220	G
137	1377	G
1313	1404	G
137	722	G
1313	102	G
1313	1279	G
1313	1596	G
1313	142	G
1313	1162	G
1313	161	G
1313	160	G
137	2258	G
1313	102	G
125	1317	W&C
137	1396	G
137	2430	G
125	2376	G
1496	1451	G
125	92	W&C
1496	133	G
125	760	G
1496	873	W&C
1496	1633	G
1496	1473	W&C
1496	1452	G
1496	125	G
125	2092	G
125	1258	G
1496	1451	G
125	354	G
1496	132	G
2479	2491	G
125	1673	G
125	356	G
1496	1501	W&C
1496	1125	G
1496	1452	G
1496	1481	G
125	717	G
1496	1454	G
1496	172	G
125	1392	G
1496	133	G
134	1372	W&C
1501	872	G
1501	1641	G
134	1220	G
134	23	G
134	2471	G
1496	1468	G
1496	1484	W&C
134	1313	G
1496	1535	G
134	1351	G
134	2504	G
1496	1496	G
134	356	G
1496	1536	W&C
1496	152	G
134	1381	G
134	1748	W&C
1501	685	G
1496	1491	W&C
134	2524	W&C
1496	1536	G
1496	1490	W&C
134	1377	W&C
134	1737	W&C
134	1397	W&C
134	1337	G
1496	1472	G
134	342	G
134	1737	G
134	556	G
1496	105	G
1496	1488	G
1496	1478	G
134	1335	G
134	2505	G
1496	253	G
134	2409	G
1496	1526	G
137	1393	G
137	1429	G
137	835	G
137	1258	G
137	1313	G
137	253	G
137	1313	G
1496	1502	W&C
137	196	G
137	1737	G
137	2040	G
137	518	G
137	1262	G
137	2371	G
1501	1250	W&C
1501	844	W&C
1496	1519	G
1496	132	G
1496	125	G
1496	153	G
1496	1473	G
1496	1389	G
1496	152	G
1496	1451	G
1496	1534	W&C
1496	110	G
1496	856	G
1496	170	W&C
2479	2473	W&C
1496	884	G
2479	2519	W&C
1496	1949	G
2480	2443	G
1496	102	G
1496	1468	G
1496	1524	W&C
1496	1576	G
1496	698	G
1496	2429	G
1501	863	G
1496	110	G
1501	1982	G
1501	818	G
1496	1526	G
1501	1490	W&C
1496	1739	G
2479	2506	W&C
1496	848	G
1501	1455	G
2479	88	W&C
1496	856	W&C
1496	1452	W&C
1496	1481	G
1496	1466	G
1496	862	W&C
1501	1451	G
1496	1762	G
1501	1534	G
1496	1473	W&C
1501	835	G
1496	1452	G
1501	1451	G
1496	1514	G
2479	1371	G
1501	809	W&C
1496	1493	W&C
1501	173	W&C
1501	1453	G
1496	1452	G
1501	133	W&C
1496	1949	G
1496	1496	G
1501	1455	G
1496	819	G
1496	1516	G
1501	1473	W&C
2479	61	W&C
1496	135	G
1501	1526	W&C
1501	1531	W&C
1496	871	G
1501	839	G
1496	169	G
1501	1526	W&C
1501	123	G
1496	1466	W&C
1496	911	G
1496	1453	G
1496	1453	W&C
1501	1502	W&C
1496	1454	G
1501	871	W&C
1496	1508	W&C
1496	866	G
1501	158	G
2480	2459	G
172	770	G
1496	1518	G
2479	2504	W&C
1496	1525	G
2479	2483	W&C
1496	865	W&C
2479	2479	G
2479	133	G
2479	122	G
1496	1536	G
2479	2525	G
2479	29	G
2479	2479	G
1496	1944	G
2480	1406	G
1496	1496	G
2480	2442	G
172	818	G
2479	123	G
1496	1496	W&C
2479	196	G
2479	21	G
1501	1501	W&C
1501	1455	G
1501	102	G
1501	108	G
2480	2408	W&C
1501	153	G
1501	819	G
1501	1451	G
1501	877	G
1501	1451	G
2479	102	G
2479	1503	G
1501	1490	W&C
1501	161	G
2479	2479	W&C
1501	1391	G
2479	2479	W&C
1501	848	W&C
2479	2504	G
1501	1545	G
1501	2430	G
1501	1526	W&C
1501	884	G
2479	2459	W&C
1501	848	W&C
1501	1485	W&C
1501	848	G
2479	738	G
2481	2484	W&C
2479	110	G
1501	1458	G
1501	1455	G
2480	2480	W&C
2480	173	G
1501	150	G
1501	1490	G
2480	1377	G
2480	81	W&C
1501	1490	W&C
1501	172	G
2480	138	G
2481	28	W&C
1501	871	G
2480	2388	W&C
2480	36	G
2480	2408	G
1501	851	G
2480	2523	G
2480	2435	G
2480	2408	W&C
2480	2408	W&C
1501	158	G
2479	2479	G
172	829	W&C
2480	21	G
2480	132	G
2479	102	W&C
2480	133	G
2479	1220	G
2480	29	G
2479	2376	W&C
2481	1146	G
2481	584	G
2479	2468	W&C
2479	151	G
2480	342	G
2479	2372	W&C
2480	2408	W&C
2479	1270	G
2480	1444	G
2480	2525	W&C
2479	2479	G
2479	2498	W&C
172	2430	W&C
172	1455	G
2479	2479	W&C
2479	173	G
2479	2519	G
2479	1736	G
2479	2370	W&C
2481	794	W&C
2481	134	G
2481	2477	W&C
2479	2511	W&C
2479	2503	G
2479	1228	G
2479	2473	W&C
2480	2487	W&C
2479	1596	G
2481	1330	G
2481	2420	W&C
2481	129	G
2479	133	G
2481	173	G
2481	234	W&C
2481	132	G
2479	2444	W&C
2479	2505	G
2479	133	G
2481	698	W&C
2481	330	G
2479	2374	G
2479	2505	G
172	816	G
2481	117	G
2480	1958	G
2480	2	G
2481	2506	W&C
2481	805	G
2480	152	G
2480	2468	W&C
2481	223	G
2480	2505	G
2480	288	G
2480	133	G
2480	117	W&C
172	1942	G
2480	2468	W&C
2481	1411	G
2480	2480	W&C
2480	152	G
2480	2460	W&C
2481	35	G
2480	2383	G
2481	750	W&C
2480	28	G
2480	125	G
2481	698	G
2481	2464	W&C
172	839	G
2480	161	G
172	756	W&C
2481	316	G
172	1791	G
2480	2424	G
172	878	G
172	1737	G
2480	2372	W&C
172	1742	W&C
2480	1239	G
172	1228	G
172	832	W&C
172	828	G
172	1204	G
2480	152	G
2481	1394	G
2480	2525	W&C
172	55	G
2480	2502	G
172	1392	G
2481	110	G
2480	159	G
172	1769	W&C
172	1138	W&C
2480	29	G
172	1596	G
2481	2408	W&C
2481	2476	W&C
2481	700	G
172	341	G
2481	2441	G
2481	2372	W&C
2481	118	G
2481	2372	G
172	1138	G
172	414	W&C
172	1421	G
172	2430	G
172	1452	G
2481	2505	G
172	2464	W&C
2481	1425	G
2481	125	G
2481	2471	G
2481	132	G
172	883	G
172	868	G
172	12	G
2481	750	G
2481	152	G
172	2408	W&C
2481	2521	G
2481	2510	G
172	883	G
2481	2477	W&C
172	1944	G
2481	590	G
172	2298	W&C
172	1782	W&C
2481	2468	G
172	527	G
172	1563	W&C
172	778	G
172	818	G
172	1407	G
2481	2482	G
172	9	G
172	2424	G
172	1763	W&C
172	1785	G
172	652	W&C
172	1732	G
134	1772	G
2481	46	G
172	1193	G
172	360	G
172	866	G
2481	161	G
172	772	G
172	1429	W&C
2481	2481	W&C
172	1949	G
172	1735	G
172	1749	G
172	327	G
172	327	G
172	1924	G
134	1752	G
172	780	G
172	1626	G
172	2429	G
172	1366	W&C
172	1782	G
172	2372	G
172	828	G
172	518	G
172	2510	G
2479	2479	W&C
1313	327	W&C
1313	1323	G
1313	152	G
125	2482	W&C
172	1313	G
1313	1220	G
1313	453	G
1313	1327	G
1313	1320	W&C
1313	1326	G
125	718	G
125	12	G
125	2511	W&C
125	1394	G
137	780	G
134	770	G
134	1733	W&C
125	728	W&C
134	2513	G
172	2506	G
137	2505	G
134	697	W&C
2481	2472	W&C
1496	865	G
2480	2483	W&C
1501	1453	W&C
1313	2234	G
1313	1327	G
134	723	G
2481	2468	W&C
1313	33	G
1496	1475	G
1501	1490	G
1496	934	G
1496	133	G
1501	1749	G
2480	2511	G
2480	2472	G
2480	2477	W&C
2479	21	G
1496	895	G
172	1525	G
134	783	G
1313	1312	G
1313	1952	G
134	1952	W&C
125	1233	G
2480	2511	G
2480	2411	W&C
125	356	G
172	777	G
172	2221	G
172	2373	G
172	1313	G
172	841	G
172	2149	W&C
172	1745	G
1313	1450	G
699	699	G
1257	1257	G
2408	2408	G
1255	1451	G
2479	2479	W&C
1313	7	G
1313	1449	G
1313	139	G
1313	160	G
134	133	G
134	1752	G
172	175	G
172	57	G
125	223	W&C
172	28	G
1313	1377	G
1313	1737	G
1313	1405	W&C
1313	1322	G
1313	947	W&C
1313	2402	G
1313	1150	G
1313	128	G
1313	137	G
1313	160	G
1313	314	W&C
1313	1312	G
134	987	G
134	1151	G
1313	1596	G
1313	2429	G
1313	320	G
1313	131	G
1496	173	G
134	1377	G
134	2371	G
134	340	W&C
134	1752	G
1496	1470	G
2479	2482	G
2481	1337	G
2480	110	G
2479	2372	G
2479	2479	W&C
2481	2376	G
2481	760	G
2481	224	G
172	1787	G
172	838	G
172	627	G
2481	172	G
172	1993	G
172	1201	G
1313	1450	G
172	1407	G
172	2423	W&C
172	175	G
172	57	G
172	1337	G
1313	1815	G
125	390	G
125	1953	W&C
172	34	W&C
134	1358	G
134	857	W&C
1313	2424	G
172	1782	G
134	2212	W&C
1313	142	G
1313	264	W&C
1313	1737	G
1313	140	G
1313	150	W&C
1313	133	G
1313	1312	G
1313	141	G
1313	1929	W&C
1313	145	G
1313	320	G
1313	89	W&C
1313	2402	G
1313	1014	G
1313	1318	G
1313	1138	W&C
1313	1146	G
1313	1431	G
1313	822	G
1313	772	W&C
1313	1150	G
1313	1198	G
1313	128	G
1313	102	G
1313	1257	G
1313	1734	W&C
1313	1279	G
1313	1312	W&C
1313	156	G
1313	160	G
1313	1222	G
1313	2430	G
1313	1146	G
1313	137	G
1313	1589	G
125	1940	G
1313	2424	W&C
125	420	G
1313	129	G
1313	116	G
1313	132	G
1313	2505	G
1313	1312	W&C
1313	123	G
125	1412	G
1313	11	G
1313	320	G
1313	1845	W&C
1313	1435	W&C
1313	10	G
1313	1326	G
134	1373	G
1313	1732	G
1313	102	G
1313	152	G
1313	107	G
134	1151	G
1313	1596	G
1313	2429	G
1313	1312	W&C
134	698	G
1313	1323	W&C
1313	1436	G
1313	1748	G
1313	124	W&C
1313	320	G
1313	453	G
1313	352	G
1313	133	G
1313	124	G
1313	1732	G
1313	683	G
1313	125	G
1313	129	G
1313	161	G
1313	172	G
1313	159	W&C
1313	160	G
1313	1429	G
1313	1224	G
1313	129	G
1313	102	G
1313	327	W&C
1313	131	G
125	1317	W&C
125	699	G
125	2519	W&C
125	2408	W&C
1496	173	G
125	2316	W&C
125	1858	G
125	356	G
125	642	G
1496	31	G
125	1752	G
134	882	W&C
1496	2483	G
134	1421	G
134	2424	G
134	134	W&C
134	970	G
134	467	W&C
134	1313	G
134	1968	G
134	1748	W&C
1496	845	W&C
134	842	G
134	223	G
134	2372	G
134	342	G
134	1377	G
134	556	G
1496	107	G
1496	108	G
1501	1535	G
134	2479	G
134	2505	G
1496	126	G
134	340	W&C
134	1817	G
1496	1545	G
134	1331	G
1496	1554	G
134	2505	G
134	1752	G
1496	1335	G
1496	1468	G
137	253	G
1496	2525	W&C
137	784	G
137	1752	W&C
1496	153	G
1496	120	G
1496	161	G
1496	172	G
1496	142	W&C
1496	818	G
1496	1473	G
2479	1116	G
1496	1078	G
1496	133	G
1496	133	G
1501	152	G
1496	1519	G
1496	133	G
1496	1528	G
1501	1470	G
1496	126	G
1496	933	G
1496	934	G
1496	102	G
1496	102	G
1496	882	G
1501	1958	G
1501	1958	G
1496	110	G
1501	497	G
1496	1545	G
1501	909	G
1496	1546	G
1496	1522	W&C
1501	838	W&C
1496	1532	W&C
1501	173	G
1496	1453	G
1496	342	G
1496	1453	W&C
1496	1453	W&C
1496	1472	W&C
1501	871	W&C
1496	865	G
1501	122	W&C
1496	151	W&C
1496	170	W&C
1496	162	G
2479	153	G
1496	173	G
1496	165	W&C
1496	158	G
1496	1485	W&C
1496	1485	W&C
1496	1496	W&C
2479	2521	G
1501	130	G
2479	1838	G
2479	2510	G
2480	1479	W&C
2479	2479	W&C
1501	818	G
1501	877	G
1501	1739	G
1501	453	G
2479	124	G
2479	2451	G
1501	114	G
1501	862	W&C
2479	2506	W&C
1501	1526	G
2479	2506	W&C
2479	2482	G
1501	1788	G
2481	1337	G
2479	110	G
1501	739	G
2479	1117	G
1501	490	G
1501	871	W&C
1501	2141	G
2479	223	G
2480	153	G
1501	1453	G
2480	2442	G
1501	1490	G
1501	1451	W&C
2480	2437	G
1501	151	G
1501	934	G
1501	912	W&C
1501	1454	W&C
1501	131	G
1501	1453	G
2480	2430	W&C
1501	1477	W&C
1501	870	G
2480	2461	W&C
172	865	G
2480	110	G
172	711	G
2480	161	G
2479	2372	G
2480	2443	W&C
2480	57	G
2479	2411	W&C
2481	1146	G
2479	2479	G
2481	1138	G
2479	2392	W&C
2479	1596	G
2479	2400	G
2480	2523	W&C
172	710	G
2480	2480	W&C
2479	170	G
2479	2479	W&C
2479	103	G
2479	2238	G
2479	2506	W&C
2481	1411	G
2481	117	G
2479	95	G
2481	2483	W&C
2481	1330	G
2479	2370	W&C
172	2007	G
2481	234	W&C
2479	2521	G
2479	2506	W&C
2479	95	G
2479	2374	W&C
2480	125	G
2479	253	G
2481	730	G
172	825	G
2481	2376	G
2480	2473	G
2481	1338	G
2481	1305	G
2480	118	W&C
172	1942	W&C
2480	2470	W&C
2481	2505	G
2481	1220	G
1313	1411	G
2481	2511	W&C
2481	223	G
2481	2511	G
2480	1683	W&C
2481	29	G
2480	1338	G
172	1734	G
172	1787	G
2481	142	G
2481	737	G
172	2430	W&C
172	838	G
2481	173	G
172	1192	G
172	833	G
172	1138	G
2480	2469	G
172	1150	W&C
2480	2404	W&C
2481	2371	W&C
172	1596	G
2480	1752	G
172	1452	G
2481	493	G
2481	763	G
172	627	G
2481	2430	W&C
2481	2515	G
172	1993	G
172	1201	G
172	463	G
172	1220	G
1313	31	G
172	1407	G
172	1732	G
172	1331	G
172	1817	G
2481	125	G
2481	795	G
172	314	G
172	2423	W&C
2481	2481	W&C
172	1763	G
172	175	G
172	57	G
172	1337	G
172	2	G
1313	19	W&C
2481	1675	G
1313	1815	G
2479	1596	G
172	616	W&C
125	1312	G
125	1062	G
125	710	W&C
125	1676	G
172	617	G
125	743	W&C
1501	133	G
125	1953	W&C
172	814	G
134	1425	G
134	1354	W&C
134	642	W&C
125	1795	G
134	1458	G
134	857	W&C
1496	169	W&C
1313	2424	G
1501	1453	W&C
172	1240	G
1313	1232	G
172	1782	G
134	723	W&C
1496	1473	W&C
1496	876	W&C
172	408	W&C
2480	2424	G
2480	2468	W&C
2480	153	G
134	1952	W&C
2480	122	G
2480	2516	W&C
172	1313	W&C
2471	151	G
1448	353	G
